# Supplementary material for: A Systems Biological Approach to Understanding the Mechanisms Underlying the Therapeutic Potential of Red Ginseng Supplements against Metabolic Diseases
Source: Molecules. 2020 Apr 23;25(8):1967. doi: 10.3390/molecules25081967 (PMC7221703; doi:10.3390/molecules25081967)
Supplement: Supplementary file 1 [file molecules-25-01967-s001.zip]

Archive with 10 entries (10 files):
- Supplementary Figure 1.pdf
- Supplementary Figure 2.pdf
- Supplementary Figure 3.pdf
- Supplementary table 1.xlsx
- Supplementary table 2.xlsx
- Supplementary table 3.xlsx
- Supplementary table 4.xlsx
- Supplementary table 5.xlsx
- Supplementary table 6.xlsx
- Supplementary table 7.xlsx
