# Supplementary material for: A Systems Biological Approach to Understanding the Mechanisms Underlying the Therapeutic Potential of Red Ginseng Supplements against Metabolic Diseases
Source: Molecules. 2020 Apr 23;25(8):1967. doi: 10.3390/molecules25081967 (PMC7221703; doi:10.3390/molecules25081967)
Supplement: Supplementary file 1 [file molecules-25-01967-s001.zip › Supplementary table 1.xlsx]

## Sheet: Sheet1
Supplementary Table 1. List of compounds in Panax ginseng/red ginseng.
No.	All compounds used in COCONUT analysis	(A) Compounds of Panax ginseng From COCONUT	Compounds From KGC
			Original compound list	matching with COCONUT	Not exist in COCONUT	(B) Newly added compounds for COCONUT analysis	duplicate between (A) and (B)
1	ST51051247	ST51051247	malnonylginsenoside Rb1	malonylginsenoside Rb1	Koryoginsenoside R2	ginsenoside Ra1	ginsenoside Rg2
2	menthyl acetate	menthyl acetate	malnonylginsenoside Rb2	Malonylginsenoside Rb2	neoginsenoside L1	pyroglutamate
3	vitamin B	vitamin B	malnonylginsenoside Rc	malonylginsenoside Rc	neoginsenoside L2	Gisenoside Rk1
4	ketoglutarate	ketoglutarate	malnonylginsenoside Rd	Malonylginsenoside Rd	ginsenoside Rz1	ginsenoside Ra3
5	cycloeucalenol	cycloeucalenol	ginsenoside Ra1	ginsenoside Ra1	ginsenoside Rs4	ginsenoside Rs2
6	patchoulene	patchoulene	ginsenoside Ra2	ginsenoside Ra2	quinquenoside R1	Malonylginsenoside Rb2
7	malate	malate	ginsenoside Ra3	ginsenoside Ra3	ginsenoside Rf2	20(S)-ginsenoside Rg2
8	choline	choline	ginsenoside Rb1	ginsenoside Rb1	ginsenoside Rh1(S)	3-acetylpanaxydol
9	salicylate	salicylate	ginsenoside Rb2	ginsenoside Rb2	ginsenoside Rh1(R)	beta-carboline
10	niacin	niacin	ginsenoside Rb3	ginsenoside Rb3	Koryoginsenoside R1	ginsenoside Rg3
11	putrescine	putrescine	ginsenoside Rc	ginsenoside Rc	ginsenoside Rg6	Ginsenoside-Rs3
12	oleanolic acid	oleanolic acid	ginsenoside Rd	ginsenoside-Rd	20(E)-ginsenoside F4	harmane
13	panaxytriol	panaxytriol	notoginsenoside R4	notoginsenoside R4	polyacetyleneginsenoside Ro	glucose
14	pyruvic acid	pyruvic acid	Koryoginsenoside R2	20(S)-ginsenoside rg3	heptadeca-1,8,-t-diyne-4,6-diyn-3,10-diol	p-coumaric acid
15	(4aR,8aS)-7-isopropylidene-4a-methyl-1-methylene-decalin	(4aR,8aS)-7-isopropylidene-4a-methyl-1-methylene-decalin	neoginsenoside L1	20(R)-ginsenoside rg3	10-acetylpanaxytriol	gypenoside
16	selina-4,11-diene	selina-4,11-diene	neoginsenoside L2	ginsenoside Rh2(S)	panaxfurayne A	gomisin A
17	guanine	guanine	ginsenoside Rg3(S)	ginsenoside-rg5	panaxfurayne B	20-gluco-ginsenoside Rf
18	isobutyl propionate	isobutyl propionate	ginsenoside Rg3(R)	Gisenoside Rk1	N9-formyl-1-methyl-β-carboline	malonylginsenoside Rb1
19	myristic acid	myristic acid	ginsenoside Rh2(S)	ginsenoside Rs1	1-carboxybutoxy-β-carboline	notoginsenoside R1
20	SNPBSTALMDUCRQ-GYDRUNPJSA-	SNPBSTALMDUCRQ-GYDRUNPJSA-	ginsenoside Rg5	ginsenoside Rs2	4-methyl-5-thiazoleethanol carboline	notoginsenoside R4
21	spermidine	spermidine	ginsenoside Rk1	ginsenoside-rs3	panaxan	20 (R)-ginsenoside-Rg2
22	spermine	spermine	ginsenoside Rz1	ginsenoside Re	arginine-fructose-glucose(AFG)	panaxyne
23	CID11084971	CID11084971	ginsenoside Rs1	ginsenoside Rf	arginine-fructose(AF)	1-methoxycarbonyl-beta-carboline
24	stearic acid	stearic acid	ginsenoside Rs2	ginsenoside		ginsenoside Ra2
25	oleic acid	oleic acid	ginsenoside Rs3	20(S)-ginsenoside rg2		ginsenoside Rs1
26	GSRd	GSRd	ginsenoside Rs4	20 (R)-ginsenoside-rg2		ginsenoside Rg2
27	beta-carbolinecarboxylate ethyl ester	beta-carbolinecarboxylate ethyl ester	quinquenoside R1	20-gluco-ginsenoside Rf
28	uracil	uracil	ginsenoside Re	notoginsenoside R1
29	ginsenoside Ro	ginsenoside Ro	ginsenoside Rf	ginsenoside Rh4
30	adenine	adenine	ginsenoside Rg1	ginsenoside Ro
31	maleate	maleate	ginsenoside Rf2	falcarinol
32	pyrrolidone	pyrrolidone	ginsenoside Rg2(S)	panaxydol
33	diisopropylsulphide	diisopropylsulphide	ginsenoside Rg2(R)	panaxytriol
34	cholesterol	cholesterol	ginsenoside Rh1(S)	3-acetylpanaxydol
35	11029-06-4	11029-06-4	ginsenoside Rh1(R)	CEHD
36	estradiol	estradiol	20-gluco-ginsenoside Rf	panaxyne
37	1-(isopropoxycarbonyl)ethyl	1-(isopropoxycarbonyl)ethyl	notoginsenoside R1	panaxyne epoxide
38	ginsenoside Rc	ginsenoside Rc	Koryoginsenoside R1	beta-carbolinecarboxylate ethyl ester
39	panaxacol	panaxacol	ginsenoside Rg6	beta-carboline
40	panaxydolchlorohydrin	panaxydolchlorohydrin	ginsenoside Rh4	harmane
41	CEHD	CEHD	20(E)-ginsenoside F4	1-methoxycarbonyl-beta-carboline
42	Panasinsanol B	Panasinsanol B	ginsenoside Ro	salicylate
43	Panasinsanol A	Panasinsanol A	polyacetyleneginsenoside Ro	vanillic acid
44	thymyl methyl ether	thymyl methyl ether	panaxynol	p-coumaric acid
45	ligustrazine	ligustrazine	panaxydol	maltol
46	folate	folate	panaxytriol	gomisin A
47	(1aR,4aS,8aS)-4a,8,8-trimethyl-1a,5,6,7-tetrahydro-1H-cyclopropa[j]naphthalen-2-one	(1aR,4aS,8aS)-4a,8,8-trimethyl-1a,5,6,7-tetrahydro-1H-cyclopropa[j]naphthalen-2-one	acetylpanaxydol	gomisin N
48	3-sec-butyl-2-methoxy-5-methylpyrazine	3-sec-butyl-2-methoxy-5-methylpyrazine	chloropanxydol	panaxene
49	3-isopropyl-2-methoxy-5-methyl-pyrazine	3-isopropyl-2-methoxy-5-methyl-pyrazine	heptadeca-1,8,-t-diyne-4,6-diyn-3,10-diol	panaginsene
50	4-allyl-2-methoxy-3-methyl-phenol	4-allyl-2-methoxy-3-methyl-phenol	10-acetylpanaxytriol	ginsinsene
51	SCHEMBL9528163	SCHEMBL9528163	panaxyne	glucose
52	perlolyrine	perlolyrine	panaxyneepoxide	sucrose
53	linolenic acid	linolenic acid	panaxfurayne A	fructose
54	PtdIns	PtdIns	panaxfurayne B	D-maltose
55	pelargonin	pelargonin	1-carboethoxy-β-carboline	pyroglutamate
56	terpineol	terpineol	β-carboline	arginine
57	anti-biotin	anti-biotin	N9-formyl-1-methyl-β-carboline	ginsenoside rg3
58	campesterol	campesterol	1-carboxybutoxy-β-carboline	ginsenoside rg2
59	Panaxyne epoxide	Panaxyne epoxide	harman	ginsenoside Rh1
60	ethylene	ethylene	norharman	gypenoside
61	trimethylpyrazine	trimethylpyrazine	1-carbomethoxy-β-carboline	GSRd
62	2,6-dimethylpyrazine	2,6-dimethylpyrazine	4-methyl-5-thiazoleethanol carboline	(+)-falcarinol
63	IBMP	IBMP	salicylic acid
64	3-sec-butyl-2-methoxypyrazine	3-sec-butyl-2-methoxypyrazine	vanillic acid
65	maltol	maltol	p-coumaric acid
66	auxin	auxin	maltol
67	adenosine	adenosine	gomisin-A
68	estrone	estrone	gomisin-N
69	(2S,3R,4R,5S,6R)-2-[(2R,3R,4S,5S,6R)-2-[[17-[2-[(2S,3R,4R,5S,6R)-6-[[(2S,3R,4S,5S)-3,4-dihydroxy-5-[(3R,4S,5R)-3,4,5-trihydroxyoxan-2-yl]oxyoxan-2-yl]oxymethyl]-3,4,5-trihydroxyoxan-2-yl]oxy-6-methylhept-5-en-2-yl]-12-hydroxy-4,4,8,10,14-pentamethyl-2,3,5,6,7,9,11,12,13,15,16,17-dodecahydro-1H-cyclopenta[a]phenanthren-3-yl]oxy]-4,5-dihydroxy-6-(hydroxymethyl)oxan-3-yl]oxy-6-(hydroxymethyl)oxane-3…	(2S,3R,4R,5S,6R)-2-[(2R,3R,4S,5S,6R)-2-[[17-[2-[(2S,3R,4R,5S,6R)-6-[[(2S,3R,4S,5S)-3,4-dihydroxy-5-[(3R,4S,5R)-3,4,5-trihydroxyoxan-2-yl]oxyoxan-2-yl]oxymethyl]-3,4,5-trihydroxyoxan-2-yl]oxy-6-methylhept-5-en-2-yl]-12-hydroxy-4,4,8,10,14-pentamethyl-2,3,5,6,7,9,11,12,13,15,16,17-dodecahydro-1H-cyclopenta[a]phenanthren-3-yl]oxy]-4,5-dihydroxy-6-(hydroxymethyl)oxan-3-yl]oxy-6-(hydroxymethyl)oxane-3…	panaxene
70	(2S,3R,4R,5S,6R)-2-[(2R,3R,4S,5S,6R)-2-[[17-[2-[(2S,3R,4R,5S,6R)-6-[[(2R,3R,4S,5R,6R)-3,5-dihydroxy-6-(hydroxymethyl)-4-[(2R,3R,4S,5R)-3,4,5-trihydroxyoxan-2-yl]oxyoxan-2-yl]oxymethyl]-3,4,5-trihydroxyoxan-2-yl]oxy-6-methylhept-5-en-2-yl]-12-hydroxy-4,4,8,10,14-pentamethyl-2,3,5,6,7,9,11,12,13,15,16,17-dodecahydro-1H-cyclopenta[a]phenanthren-3-yl]oxy]-4,5-dihydroxy-6-(hydroxymethyl)oxan-3-yl]oxy-…	(2S,3R,4R,5S,6R)-2-[(2R,3R,4S,5S,6R)-2-[[17-[2-[(2S,3R,4R,5S,6R)-6-[[(2R,3R,4S,5R,6R)-3,5-dihydroxy-6-(hydroxymethyl)-4-[(2R,3R,4S,5R)-3,4,5-trihydroxyoxan-2-yl]oxyoxan-2-yl]oxymethyl]-3,4,5-trihydroxyoxan-2-yl]oxy-6-methylhept-5-en-2-yl]-12-hydroxy-4,4,8,10,14-pentamethyl-2,3,5,6,7,9,11,12,13,15,16,17-dodecahydro-1H-cyclopenta[a]phenanthren-3-yl]oxy]-4,5-dihydroxy-6-(hydroxymethyl)oxan-3-yl]oxy-…	panaginsene
71	ginsenoside rg2	ginsenoside rg2	ginsinsene
72	eugenol	eugenol	panaxan
73	sitosterol	sitosterol	glucose
74	uridine	uridine	sucrose
75	ODAP	ODAP	fructose
76	vanillic acid	vanillic acid	maltose
77	D-serine	D-serine	pyroglutamic acid
78	trifolin	trifolin	arginine-fructose-glucose(AFG)
79	kaempferol	kaempferol	arginine-fructose(AF)
80	isoquercitrin	isoquercitrin	arginine
81	2-methyl-5-ethyl-pyrazine	2-methyl-5-ethyl-pyrazine
82	lupeol	lupeol
83	2-ethyl-6-methylpyrazine	2-ethyl-6-methylpyrazine
84	ethyldimethylpyrazine	ethyldimethylpyrazine
85	eremophilene	eremophilene
86	Acetylginsenol	Acetylginsenol
87	IPMP	IPMP
88	AC1N021L	AC1N021L
89	2,5-dimethyltridecane	2,5-dimethyltridecane
90	ginsenoside Re	ginsenoside Re
91	ginsenoside	ginsenoside
92	gypenoside XVII	gypenoside XVII
93	20(R)-ginsenoside Rg3	20(R)-ginsenoside Rg3
94	Eburicyl Acetate	Eburicyl Acetate
95	stigmasterol	stigmasterol
96	falcarinol	falcarinol
97	lutein	lutein
98	E)-alpha-bisabolene	E)-alpha-bisabolene
99	ginsenoyne-A	ginsenoyne-A
100	Ginsenoyne B	Ginsenoyne B
101	ginsenoyne-C	ginsenoyne-C
102	ginsenoyne D	ginsenoyne D
103	Ginsenoyne E	Ginsenoyne E
104	squalene 2,3-oxide	squalene 2,3-oxide
105	daucosterol	daucosterol
106	.beta.-neoclovene	.beta.-neoclovene
107	AC1LCQLW	AC1LCQLW
108	Ginsenoside La	Ginsenoside La
109	.gamma.-Elemene	.gamma.-Elemene
110	(+)-gamma-cadinene	(+)-gamma-cadinene
111	beta-gurjunene	beta-gurjunene
112	CTK0C9743	CTK0C9743
113	amyrin	amyrin
114	panaxtriol	panaxtriol
115	5-epi-neointermedeol	5-epi-neointermedeol
116	cycloartenol	cycloartenol
117	spathulenol	spathulenol
118	santalene	santalene
119	ginsenoside compound K	ginsenoside compound K
120	ginsenoside Rb1	ginsenoside Rb1
121	ginsenoside F2	ginsenoside F2
122	20(S)-ginsenoside Rg3	20(S)-ginsenoside Rg3
123	20(S)-protopanaxadiol	20(S)-protopanaxadiol
124	imatinib	imatinib
125	S-adenosylmethionine	S-adenosylmethionine
126	histidine	histidine
127	CID10015395	CID10015395
128	(3S,8R,9R,10R,12R,14R,17S)-4,4,8,10,14-pentamethyl-17-[(2S)-2,6,6-trimethyloxan-2-yl]-2,3,5,6,7,9,11,12,13,15,16,17-dodecahydro-1H-cyclopenta[a]phenanthrene-3,12-diol	(3S,8R,9R,10R,12R,14R,17S)-4,4,8,10,14-pentamethyl-17-[(2S)-2,6,6-trimethyloxan-2-yl]-2,3,5,6,7,9,11,12,13,15,16,17-dodecahydro-1H-cyclopenta[a]phenanthrene-3,12-diol
129	chikusetsusaponin IV	chikusetsusaponin IV
130	beta-bisabolene	beta-bisabolene
131	gabapentin	gabapentin
132	creatine	creatine
133	pantothenic acid	pantothenic acid
134	monosodium glutamate	monosodium glutamate
135	rosiglitazone	rosiglitazone
136	aluminum hydroxide	aluminum hydroxide
137	paracetamol	paracetamol
138	metformin	metformin
139	elemicin	elemicin
140	flavanone	flavanone
141	carbendazim	carbendazim
142	(3E,6E)-12,12,12-trideuterio-3,7-dimethyl-11-(trideuteriomethyl)dodeca-1,3,6,10-tetraene	(3E,6E)-12,12,12-trideuterio-3,7-dimethyl-11-(trideuteriomethyl)dodeca-1,3,6,10-tetraene
143	octyl	octyl
144	decane	decane
145	CID10378565	CID10378565
146	alpha-cadinol	alpha-cadinol
147	malvalic acid	malvalic acid
148	strontium	strontium
149	peroxynitrite	peroxynitrite
150	3) sulfonylurea	3) sulfonylurea
151	mercury	mercury
152	elemene	elemene
153	CID10655817	CID10655817
154	2,3,4,5,6-pentachloroaniline	2,3,4,5,6-pentachloroaniline
155	.alpha.-Guaiene	.alpha.-Guaiene
156	saikosaponins	saikosaponins
157	8-[(2R,3R)-3-heptyloxiran-2-yl]oct-1-en-4,6-diyn-3-ol	8-[(2R,3R)-3-heptyloxiran-2-yl]oct-1-en-4,6-diyn-3-ol
158	choline bromide	choline bromide
159	dammarenediol	dammarenediol
160	KB-00091	KB-00091
161	SCHEMBL15624884	SCHEMBL15624884
162	patchoulic alcohol	patchoulic alcohol
163	tridecane	tridecane
164	(2S,3R,4S,5R,6R)-2-[[(2R,3S,4S,5R,6R)-6-[(2R,3S,4S,5R)-3,4-dihydroxy-2,5-bis(hydroxymethyl)oxolan-2-yl]oxy-3,4,5-trihydroxyoxan-2-yl]methoxy]-6-(hydroxymethyl)oxane-3,4,5-triol	(2S,3R,4S,5R,6R)-2-[[(2R,3S,4S,5R,6R)-6-[(2R,3S,4S,5R)-3,4-dihydroxy-2,5-bis(hydroxymethyl)oxolan-2-yl]oxy-3,4,5-trihydroxyoxan-2-yl]methoxy]-6-(hydroxymethyl)oxane-3,4,5-triol
165	Y0127	Y0127
166	L-ribopyranose	L-ribopyranose
167	C12 ketones	C12 ketones
168	sterol	sterol
169	SCHEMBL87655	SCHEMBL87655
170	(2R,3R,4S,5S,6R)-2-[[(3S,6S,8R,9R,10R,12R,13R,14R,17S)-3,12-dihydroxy-4,4,8,10,14-pentamethyl-17-[(2S)-6-methyl-2-[(2S,3R,4S,5S,6R)-3,4,5-trihydroxy-6-(hydroxymethyl)oxan-2-yl]oxyhept-5-en-2-yl]-2,3,5,6,7,9,11,12,13,15,16,17-dodecahydro-1H-cyclopenta[a]phenanthren-6-yl]oxy]-6-(hydroxymethyl)oxane-3,4,5-triol	(2R,3R,4S,5S,6R)-2-[[(3S,6S,8R,9R,10R,12R,13R,14R,17S)-3,12-dihydroxy-4,4,8,10,14-pentamethyl-17-[(2S)-6-methyl-2-[(2S,3R,4S,5S,6R)-3,4,5-trihydroxy-6-(hydroxymethyl)oxan-2-yl]oxyhept-5-en-2-yl]-2,3,5,6,7,9,11,12,13,15,16,17-dodecahydro-1H-cyclopenta[a]phenanthren-6-yl]oxy]-6-(hydroxymethyl)oxane-3,4,5-triol
171	phenothiazine	phenothiazine
172	protopanaxadiol	protopanaxadiol
173	tetradecanol	tetradecanol
174	taurine	taurine
175	8-[(2R,3S)-3-heptyloxiran-2-yl]octa-4,6-diyn-3-ol	8-[(2R,3S)-3-heptyloxiran-2-yl]octa-4,6-diyn-3-ol
176	daunorubicin	daunorubicin
177	nonadecane	nonadecane
178	protopanaxatriol	protopanaxatriol
179	D-tryptophan	D-tryptophan
180	gastrodin	gastrodin
181	glycyrrhizin	glycyrrhizin
182	sucrose	sucrose
183	CDP-choline	CDP-choline
184	D-maltose	D-maltose
185	lovastatin	lovastatin
186	[[(2R,3S,4R,5S)-5-(6-aminopurin-9-yl)-3,4-dihydroxyoxolan-2-yl]methoxy-hydroxyphosphoryl] phosphono hydrogen phosphate	[[(2R,3S,4R,5S)-5-(6-aminopurin-9-yl)-3,4-dihydroxyoxolan-2-yl]methoxy-hydroxyphosphoryl] phosphono hydrogen phosphate
187	(7R,9aR)-4,4,7,9a-tetramethyl-1,2,3,6,8,9-hexahydrobenzocyclohepten-7-ol	(7R,9aR)-4,4,7,9a-tetramethyl-1,2,3,6,8,9-hexahydrobenzocyclohepten-7-ol
188	reduced glutathione	reduced glutathione
189	pentachlorobenzene	pentachlorobenzene
190	captopril	captopril
191	yohimbine	yohimbine
192	Zinc04104691	Zinc04104691
193	gamma-aminobutyric acid (GABA	gamma-aminobutyric acid (GABA
194	ginsenoside Rh2	ginsenoside Rh2
195	Se-methylselenocysteine	Se-methylselenocysteine
196	(3aR)-5-isopropenyl-3,8-dimethyl-1,2,3,3a,4,5,6,7-octahydroazulene	(3aR)-5-isopropenyl-3,8-dimethyl-1,2,3,3a,4,5,6,7-octahydroazulene
197	Malonylginsenoside Rc	Malonylginsenoside Rc
198	Malonylginsenoside Rd	Malonylginsenoside Rd
199	(2S,3S,4R,5R,6R)-6-[[(3S,4aR,6aR,6bS,8aS,14aR,14bR)-4,4,6a,6b,11,11,14b-heptamethyl-8a-[oxo-[[(2S,3R,4S,5R,6R)-3,4,5-trihydroxy-6-(hydroxymethyl)-2-oxanyl]oxy]methyl]-1,2,3,4a,5,6,7,8,9,10,12,12a,14,14a-tetradecahydropicen-3-yl]oxy]-3-[[(2S,3R,4R,5S)-3,4-dihydroxy-5-(hydroxymethyl)-2-oxolanyl]oxy]-4,5-dihydroxy-2-oxanecarboxylic acid	(2S,3S,4R,5R,6R)-6-[[(3S,4aR,6aR,6bS,8aS,14aR,14bR)-4,4,6a,6b,11,11,14b-heptamethyl-8a-[oxo-[[(2S,3R,4S,5R,6R)-3,4,5-trihydroxy-6-(hydroxymethyl)-2-oxanyl]oxy]methyl]-1,2,3,4a,5,6,7,8,9,10,12,12a,14,14a-tetradecahydropicen-3-yl]oxy]-3-[[(2S,3R,4R,5S)-3,4-dihydroxy-5-(hydroxymethyl)-2-oxolanyl]oxy]-4,5-dihydroxy-2-oxanecarboxylic acid
200	Argininyl-fructosyl-glucose	Argininyl-fructosyl-glucose
201	notoginsenoside R2	notoginsenoside R2
202	(2S,3R,4S,5S,6R)-2-[[(2R,3S,4S,5R,6S)-6-[2-[3,12-dihydroxy-4,4,8,10,14-pentamethyl-6-[[(2R,3R,4S,5S,6R)-3,4,5-trihydroxy-6-(hydroxymethyl)-2-oxanyl]oxy]-2,3,5,6,7,9,11,12,13,15,16,17-dodecahydro-1H-cyclopenta[a]phenanthren-17-yl]-6-methylhept-5-en-2-yl]oxy-3,4,5-trihydroxy-2-oxanyl]methoxy]-6-(hydroxymethyl)oxane-3,4,5-triol	(2S,3R,4S,5S,6R)-2-[[(2R,3S,4S,5R,6S)-6-[2-[3,12-dihydroxy-4,4,8,10,14-pentamethyl-6-[[(2R,3R,4S,5S,6R)-3,4,5-trihydroxy-6-(hydroxymethyl)-2-oxanyl]oxy]-2,3,5,6,7,9,11,12,13,15,16,17-dodecahydro-1H-cyclopenta[a]phenanthren-17-yl]-6-methylhept-5-en-2-yl]oxy-3,4,5-trihydroxy-2-oxanyl]methoxy]-6-(hydroxymethyl)oxane-3,4,5-triol
203	palmitate	palmitate
204	(2S,3R,4S,5S,6R)-2-[4-(1-hydroxyethyl)phenoxy]-6-(hydroxymethyl)oxane-3,4,5-triol	(2S,3R,4S,5S,6R)-2-[4-(1-hydroxyethyl)phenoxy]-6-(hydroxymethyl)oxane-3,4,5-triol
205	delta-elemene	delta-elemene
206	dibazol	dibazol
207	epoxides	epoxides
208	zoxamide	zoxamide
209	triterpene	triterpene
210	clonidine	clonidine
211	riboflavin	riboflavin
212	muurolene	muurolene
213	alpha-cadinene	alpha-cadinene
214	panaxatriol	panaxatriol
215	CCG-208596	CCG-208596
216	CIS-neocnidilide	CIS-neocnidilide
217	Medicinal Plant	Medicinal Plant
218	heptadecane	heptadecane
219	nonacosane	nonacosane
220	butanol	butanol
221	tridecanoic acid	tridecanoic acid
222	butylated hydroxytoluene	butylated hydroxytoluene
223	bumper	bumper
224	ether	ether
225	ginsenoside Rh1	ginsenoside Rh1
226	ginsenoside-Rd	ginsenoside-Rd
227	AC1L1B55	AC1L1B55
228	N1611	N1611
229	ginsenoside Rb3	ginsenoside Rb3
230	dextrose	dextrose
231	Ginsenoside-la	Ginsenoside-la
232	dihydropanaxacol	dihydropanaxacol
233	6,8-nonacosanediol	6,8-nonacosanediol
234	folic acid	folic acid
235	AC1L33A9	AC1L33A9
236	benzodiazepine	benzodiazepine
237	lithium citrate	lithium citrate
238	pentadecanoic acid	pentadecanoic acid
239	pyrrole-2-carbaldehyde	pyrrole-2-carbaldehyde
240	arginine	arginine
241	sulfur	sulfur
242	1-tetradecene	1-tetradecene
243	glycerol	glycerol
244	nitric oxide	nitric oxide
245	monopalmitin	monopalmitin
246	campesteryl ferulate	campesteryl ferulate
247	13-methyltetradecyl	13-methyltetradecyl
248	scopolamine	scopolamine
249	capsaicin	capsaicin
250	centrophenoxine	centrophenoxine
251	ZINC11616528	ZINC11616528
252	hydroxyl radical	hydroxyl radical
253	pentachlorothioanisole	pentachlorothioanisole
254	pentachloranisole	pentachloranisole
255	lactate	lactate
256	gomisin N	gomisin N
257	25-hydroxyprotopanaxadiol	25-hydroxyprotopanaxadiol
258	imipramine	imipramine
259	morphine	morphine
260	acetylcholine	acetylcholine
261	warfarin	warfarin
262	cadmium chloride	cadmium chloride
263	neomycin	neomycin
264	quercetin	quercetin
265	sodium	sodium
266	guanosine	guanosine
267	N1569	N1569
268	dibutyloxalate	dibutyloxalate
269	caffeine	caffeine
270	AC1L587Y	AC1L587Y
271	sodium;hexadecane	sodium;hexadecane
272	imazalil	imazalil
273	dopamine	dopamine
274	polyQ	polyQ
275	Margaron	Margaron
276	anti-TIMP-2	anti-TIMP-2
277	hydrogen peroxide	hydrogen peroxide
278	potassium	potassium
279	calcium ions	calcium ions
280	pentadecanethioic S-acid	pentadecanethioic S-acid
281	AC1L4H3I	AC1L4H3I
282	magnesium	magnesium
283	hexane	hexane
284	carboxymethylcellulose	carboxymethylcellulose
285	l-Methyl-4-phenyl-1,2-dihydropyridine	l-Methyl-4-phenyl-1,2-dihydropyridine
286	isomaltol	isomaltol
287	thiabendazole	thiabendazole
288	myo-inositol	myo-inositol
289	trichloroethylene	trichloroethylene
290	2-pentylfuran	2-pentylfuran
291	halothane	halothane
292	retinoic acid	retinoic acid
293	lindane	lindane
294	polyacetylenes	polyacetylenes
295	EtOAc	EtOAc
296	superoxide anion	superoxide anion
297	palmitoleic acid	palmitoleic acid
298	X1155	X1155
299	vitamin K1	vitamin K1
300	testosterone	testosterone
301	sodium glucuronate	sodium glucuronate
302	streptozotocin	streptozotocin
303	SCHEMBL88376	SCHEMBL88376
304	alpha-L-rhamnopyranoside	alpha-L-rhamnopyranoside
305	urethane	urethane
306	carboxy	carboxy
307	glycine	glycine
308	acetonitrile	acetonitrile
309	[(2R,3S,4S,5R,6R)-6-[[(14R)-17-[(2S)-2-[(2S,3R,4S,5S,6R)-6-[[(2R,3R,4S,5R)-3,4-dihydroxy-5-(hydroxymethyl)oxolan-2-yl]oxymethyl]-3,4,5-trihydroxyoxan-2-yl]oxy-6-methylhept-5-en-2-yl]-12-hydroxy-4,4,8,10,14-pentamethyl-2,3,5,6,7,9,11,12,13,15,16,17-dodecahydro-1H-cyclopenta[a]phenanthren-3-yl]oxy]-3,4-dihydroxy-5-[(2S,3R,4S,5S,6R)-3,4,5-trihydroxy-6-(hydroxymethyl)oxan-2-yl]oxyoxan-2-yl]methyl ace…	[(2R,3S,4S,5R,6R)-6-[[(14R)-17-[(2S)-2-[(2S,3R,4S,5S,6R)-6-[[(2R,3R,4S,5R)-3,4-dihydroxy-5-(hydroxymethyl)oxolan-2-yl]oxymethyl]-3,4,5-trihydroxyoxan-2-yl]oxy-6-methylhept-5-en-2-yl]-12-hydroxy-4,4,8,10,14-pentamethyl-2,3,5,6,7,9,11,12,13,15,16,17-dodecahydro-1H-cyclopenta[a]phenanthren-3-yl]oxy]-3,4-dihydroxy-5-[(2S,3R,4S,5S,6R)-3,4,5-trihydroxy-6-(hydroxymethyl)oxan-2-yl]oxyoxan-2-yl]methyl ace…
310	3-[[(2R,3S,4R,5R,6S)-6-[(2R,3R,4R,5S,6R)-4,5-dihydroxy-6-(hydroxymethyl)-2-[[(8R,10R,12R,14R)-12-hydroxy-4,4,8,10,14-pentamethyl-17-[(2S)-6-methyl-2-[(2S,3R,4R,5S,6R)-3,4,5-trihydroxy-6-[[(2R,3R,4R,5S,6R)-3,4,5-trihydroxy-6-(hydroxymethyl)oxan-2-yl]oxymethyl]oxan-2-yl]oxyhept-5-en-2-yl]-2,3,5,6,7,9,11,12,13,15,16,17-dodecahydro-1H-cyclopenta[a]phenanthren-3-yl]oxy]oxan-3-yl]oxy-3,4,5-trihydroxyox…	3-[[(2R,3S,4R,5R,6S)-6-[(2R,3R,4R,5S,6R)-4,5-dihydroxy-6-(hydroxymethyl)-2-[[(8R,10R,12R,14R)-12-hydroxy-4,4,8,10,14-pentamethyl-17-[(2S)-6-methyl-2-[(2S,3R,4R,5S,6R)-3,4,5-trihydroxy-6-[[(2R,3R,4R,5S,6R)-3,4,5-trihydroxy-6-(hydroxymethyl)oxan-2-yl]oxymethyl]oxan-2-yl]oxyhept-5-en-2-yl]-2,3,5,6,7,9,11,12,13,15,16,17-dodecahydro-1H-cyclopenta[a]phenanthren-3-yl]oxy]oxan-3-yl]oxy-3,4,5-trihydroxyox…
311	(2R,3R,4R,5S,6R)-2-[[(10R)-17-[(E)-5-ethyl-6-methylhept-3-en-2-yl]-10,13-dimethyl-2,3,4,7,8,9,11,12,14,15,16,17-dodecahydro-1H-cyclopenta[a]phenanthren-3-yl]oxy]-6-(hydroxymethyl)oxane-3,4,5-triol	(2R,3R,4R,5S,6R)-2-[[(10R)-17-[(E)-5-ethyl-6-methylhept-3-en-2-yl]-10,13-dimethyl-2,3,4,7,8,9,11,12,14,15,16,17-dodecahydro-1H-cyclopenta[a]phenanthren-3-yl]oxy]-6-(hydroxymethyl)oxane-3,4,5-triol
312	ginsenoside Rh4	ginsenoside Rh4
313	(2S,3S,4S,5R,6R)-6-[[(3S,4aR,6aR,6bS,8aS,12aS,14aR,14bR)-8a-carboxy-4,4,6a,6b,11,11,14b-heptamethyl-1,2,3,4a,5,6,7,8,9,10,12,12a,14,14a-tetradecahydropicen-3-yl]oxy]-3,4-dihydroxy-5-[[(2S,3R,4S,5R)-3,4,5-trihydroxy-2-oxanyl]oxy]-2-oxanecarboxylic acid	(2S,3S,4S,5R,6R)-6-[[(3S,4aR,6aR,6bS,8aS,12aS,14aR,14bR)-8a-carboxy-4,4,6a,6b,11,11,14b-heptamethyl-1,2,3,4a,5,6,7,8,9,10,12,12a,14,14a-tetradecahydropicen-3-yl]oxy]-3,4-dihydroxy-5-[[(2S,3R,4S,5R)-3,4,5-trihydroxy-2-oxanyl]oxy]-2-oxanecarboxylic acid
314	piracetam	piracetam
315	5,8,11,14-eicosatetraenoic acid	5,8,11,14-eicosatetraenoic acid
316	cyclosporine	cyclosporine
317	pentose 5-phosphate	pentose 5-phosphate
318	polysaccharides	polysaccharides
319	DFMO	DFMO
320	protopanaxtriol	protopanaxtriol
321	(3R,4R,5S,6R)-2-[[(2R,3S,4R,5R,6S)-6-[2-[3-[(2R,3R,4R,5S,6R)-3-[(2S,3R,4R,5S,6R)-4,5-dihydroxy-6-(hydroxymethyl)-3-[(2S,3R,4R,5S,6R)-3,4,5-trihydroxy-6-(hydroxymethyl)oxan-2-yl]oxyoxan-2-yl]oxy-4,5-dihydroxy-6-(hydroxymethyl)oxan-2-yl]oxy-12-hydroxy-4,4,8,10,14-pentamethyl-2,3,5,6,7,9,11,12,13,15,16,17-dodecahydro-1H-cyclopenta[a]phenanthren-17-yl]-6-methylhept-5-en-2-yl]oxy-3,4,5-trihydroxyoxan-…	(3R,4R,5S,6R)-2-[[(2R,3S,4R,5R,6S)-6-[2-[3-[(2R,3R,4R,5S,6R)-3-[(2S,3R,4R,5S,6R)-4,5-dihydroxy-6-(hydroxymethyl)-3-[(2S,3R,4R,5S,6R)-3,4,5-trihydroxy-6-(hydroxymethyl)oxan-2-yl]oxyoxan-2-yl]oxy-4,5-dihydroxy-6-(hydroxymethyl)oxan-2-yl]oxy-12-hydroxy-4,4,8,10,14-pentamethyl-2,3,5,6,7,9,11,12,13,15,16,17-dodecahydro-1H-cyclopenta[a]phenanthren-17-yl]-6-methylhept-5-en-2-yl]oxy-3,4,5-trihydroxyoxan-…
322	(2S,3S,4R,5R,6R)-6-[(8a-carboxy-4-formyl-4,6a,6b,11,11,14b-hexamethyl-1,2,3,4a,5,6,7,8,9,10,12,12a,14,14a-tetradecahydropicen-3-yl)oxy]-3,4,5-trihydroxyoxane-2-carboxylic acid	(2S,3S,4R,5R,6R)-6-[(8a-carboxy-4-formyl-4,6a,6b,11,11,14b-hexamethyl-1,2,3,4a,5,6,7,8,9,10,12,12a,14,14a-tetradecahydropicen-3-yl)oxy]-3,4,5-trihydroxyoxane-2-carboxylic acid
323	3-[(4S)-3,4-dihydroxy-5-methylol-tetrahydrofuran-2-yl]oxy-5,7-dihydroxy-2-(4-hydroxyphenyl)chromone	3-[(4S)-3,4-dihydroxy-5-methylol-tetrahydrofuran-2-yl]oxy-5,7-dihydroxy-2-(4-hydroxyphenyl)chromone
324	[(2R,3S,4S,5R,6R)-3,4-dihydroxy-6-[[12-hydroxy-4,4,8,10,14-pentamethyl-17-[6-methyl-2-[(2S,3R,4S,5S,6R)-3,4,5-trihydroxy-6-[[(2S,3R,4R,5S)-3,4,5-trihydroxyoxan-2-yl]oxymethyl]oxan-2-yl]oxyhept-5-en-2-yl]-2,3,5,6,7,9,11,12,13,15,16,17-dodecahydro-1H-cyclopenta[a]phenanthren-3-yl]oxy]-5-[(2S,3R,4S,5S,6R)-3,4,5-trihydroxy-6-(hydroxymethyl)oxan-2-yl]oxyoxan-2-yl]methyl acetate	[(2R,3S,4S,5R,6R)-3,4-dihydroxy-6-[[12-hydroxy-4,4,8,10,14-pentamethyl-17-[6-methyl-2-[(2S,3R,4S,5S,6R)-3,4,5-trihydroxy-6-[[(2S,3R,4R,5S)-3,4,5-trihydroxyoxan-2-yl]oxymethyl]oxan-2-yl]oxyhept-5-en-2-yl]-2,3,5,6,7,9,11,12,13,15,16,17-dodecahydro-1H-cyclopenta[a]phenanthren-3-yl]oxy]-5-[(2S,3R,4S,5S,6R)-3,4,5-trihydroxy-6-(hydroxymethyl)oxan-2-yl]oxyoxan-2-yl]methyl acetate
325	2-(3,4-dihydroxyphenyl)-5-hydroxy-6-methoxy-7-[[(2S,3R,4R,5S,6R)-3,4,5-trihydroxy-6-methyl-2-oxanyl]oxy]-1-benzopyran-4-one	2-(3,4-dihydroxyphenyl)-5-hydroxy-6-methoxy-7-[[(2S,3R,4R,5S,6R)-3,4,5-trihydroxy-6-methyl-2-oxanyl]oxy]-1-benzopyran-4-one
326	carbaryl	carbaryl
327	cortisol	cortisol
328	butanoic acid;1H-indole	butanoic acid;1H-indole
329	tetrapeptide	tetrapeptide
330	(3R,8R,10R,14R)-17-(2-hydroxy-6-methylhept-5-en-2-yl)-4,4,8,10,14-pentamethyl-2,3,5,6,7,9,11,12,13,15,16,17-dodecahydro-1H-cyclopenta[a]phenanthrene-3,12-diol	(3R,8R,10R,14R)-17-(2-hydroxy-6-methylhept-5-en-2-yl)-4,4,8,10,14-pentamethyl-2,3,5,6,7,9,11,12,13,15,16,17-dodecahydro-1H-cyclopenta[a]phenanthrene-3,12-diol
331	(2S,3S,4S,5S,6S)-3,4,5,6-tetrahydroxyoxane-2-carboxylate	(2S,3S,4S,5S,6S)-3,4,5,6-tetrahydroxyoxane-2-carboxylate
332	hypericin	hypericin
333	gentamicin	gentamicin
334	withaferin A	withaferin A
335	digoxin	digoxin
336	menaquinones	menaquinones
337	AC-17873	AC-17873
338	azoxystrobin	azoxystrobin
339	AC1MIVF3	AC1MIVF3
340	LS-71251	LS-71251
341	silymarin	silymarin
342	ochratoxin A	ochratoxin A
343	NSC-637459	NSC-637459
344	NSC-308878	NSC-308878
345	fructose	fructose
346	delta-cadinene	delta-cadinene
347	hyperforin	hyperforin
348	A808865	A808865
349	NSC759139	NSC759139
350	Dianthramine	Dianthramine
351	A802167	A802167
352	ginsenoside Rf	ginsenoside Rf
353	Frutinone A	Frutinone A
354	beta-selinene	beta-selinene
355	LMPK12070033	LMPK12070033
356	LMPK12111663	LMPK12111663
357	panasenoside	panasenoside
358	staurosporine	staurosporine
359	AC1L9DRW	AC1L9DRW
360	syringaresinol	syringaresinol
361	arginyl	arginyl
362	CHEBI:63709	CHEBI:63709
363	AC1NB02H	AC1NB02H
364	[(2S,5S)-5-adenin-9-yl-2-methyl-3-methylol-tetrahydrofuran-3-yl]methanol	[(2S,5S)-5-adenin-9-yl-2-methyl-3-methylol-tetrahydrofuran-3-yl]methanol
365	SCHEMBL9688735	SCHEMBL9688735
366	AC1NSWDK	AC1NSWDK
367	AC1L9PIF	AC1L9PIF
368	SY005419	SY005419
369	SCHEMBL677474	SCHEMBL677474
370	Sodium pangamate	Sodium pangamate
371	C17539	C17539
372	QSPL 173	QSPL 173
373	FT-0082089	FT-0082089
374	CHEBI:61853	CHEBI:61853
375	gamma-selinene	gamma-selinene
376	carotene	carotene
377	Mycosinol	Mycosinol
378	beta-farnesene	beta-farnesene
379	humulene	humulene
380	zearalenone	zearalenone
381	pseudohypericin	pseudohypericin
382	curcumin	curcumin
383	(-)-methyl jasmonate	(-)-methyl jasmonate
384	panaxydol	panaxydol
385	beta-sitosterol-beta-D-glucopyranoside	beta-sitosterol-beta-D-glucopyranoside
386	cytochalasin B	cytochalasin B
387	CID5315301	CID5315301
388	taxol C-7-xylose	taxol C-7-xylose
389	AC1NST8E	AC1NST8E
390	maltol-beta-D-glucopyranoside	maltol-beta-D-glucopyranoside
391	altechromone A	altechromone A
392	AC1NSVV5	AC1NSVV5
393	AC1NSW4I	AC1NSW4I
394	1,8-Hdddd	1,8-Hdddd
395	20-hexadecanoylingenol	20-hexadecanoylingenol
396	Aposiopolamine	Aposiopolamine
397	AC1NSZ3Z	AC1NSZ3Z
398	AC1NSZ7O	AC1NSZ7O
399	16-oxoseratenediol	16-oxoseratenediol
400	AC1NSZFQ	AC1NSZFQ
401	Ramalic Acid	Ramalic Acid
402	(2R,3S,4R,5S,6R)-2-[(2S,3S,4R,5S)-3,4-dihydroxy-2,5-bis(hydroxymethyl)oxolan-2-yl]oxy-6-(hydroxymethyl)oxane-3,4,5-triol	(2R,3S,4R,5S,6R)-2-[(2S,3S,4R,5S)-3,4-dihydroxy-2,5-bis(hydroxymethyl)oxolan-2-yl]oxy-6-(hydroxymethyl)oxane-3,4,5-triol
403	AGN-PC-09SIV1	AGN-PC-09SIV1
404	A839906	A839906
405	germanium	germanium
406	NSC-11906	NSC-11906
407	azanium;dodecane	azanium;dodecane
408	phytosterols	phytosterols
409	chrysanthemaxanthin	chrysanthemaxanthin
410	ajoene	ajoene
411	2,3-oxidosqualene	2,3-oxidosqualene
412	NSC-80365	NSC-80365
413	Humulene epoxyde	Humulene epoxyde
414	(+)-Falcarinol	(+)-Falcarinol
415	Cephalotaxine, 4-methyl-2-hydroxy-2-(3-methylbutyl)butanedioate (ester), (3(R))- (9CI)	Cephalotaxine, 4-methyl-2-hydroxy-2-(3-methylbutyl)butanedioate (ester), (3(R))- (9CI)
416	5-[(4S)-2-keto-1,3,4,6-tetrahydrothien[3,4-d]imidazol-4-yl]valeric acid	5-[(4S)-2-keto-1,3,4,6-tetrahydrothien[3,4-d]imidazol-4-yl]valeric acid
417	(3S,4S,5R)-2-(hydroxymethylene)-5-methylol-tetrahydrofuran-3,4-diol	(3S,4S,5R)-2-(hydroxymethylene)-5-methylol-tetrahydrofuran-3,4-diol
418	(-)-.alpha.-panasinsen	(-)-.alpha.-panasinsen
419	AC1NYFTM	AC1NYFTM
420	Malkangunin	Malkangunin
421	Panacon	Panacon
422	AC1O3DUP	AC1O3DUP
423	AC1LCSTV	AC1LCSTV
424	squalene	squalene
425	Prestwick_216	Prestwick_216
426	AC1O5DRH	AC1O5DRH
427	chlorophyll	chlorophyll
428	(E)-dodec-1-en-1-ol	(E)-dodec-1-en-1-ol
429	64938-51-8	64938-51-8
430	ginsenoside-Rg5	ginsenoside-Rg5
431	(-)-Maalioxide	(-)-Maalioxide
432	cedrol	cedrol
433	AC1O8OET	AC1O8OET
434	pentachloronitrobenzene	pentachloronitrobenzene
435	pyridaben	pyridaben
436	3,5-dimethyl-4-methoxybenzoic acid	3,5-dimethyl-4-methoxybenzoic acid
437	fenbuconazole	fenbuconazole
438	beta-Santalenol	beta-Santalenol
439	ginsenoside Rb2	ginsenoside Rb2
440	beta-elemene	beta-elemene
441	isoflavone	isoflavone
442	triterpenoids	triterpenoids
443	Ginsenoside B2	Ginsenoside B2
444	panaxadiol	panaxadiol
445	panaxene	panaxene
446	panaginsene	panaginsene
447	ginsinsene	ginsinsene
448	R)-citronellal	R)-citronellal
449	dehydroepiandrosterone	dehydroepiandrosterone
450	TCNB	TCNB
451	hexachlorobenzene	hexachlorobenzene
452	CHEMBL3229239	CHEMBL3229239
453	judaicin	judaicin
454	dammarane	dammarane
455	oleanane	oleanane
456	girinimbine	girinimbine
457	ascorbic acid	ascorbic acid
458	[(3S,4R,5R)-5-[[(2R,3S,4S,5R,6S)-6-(2-acetyl-5-methoxyphenoxy)-3,4,5-trihydroxyoxan-2-yl]methoxy]-3,4-dihydroxyoxolan-3-yl]methyl 3,4,5-trihydroxybenzoate	[(3S,4R,5R)-5-[[(2R,3S,4S,5R,6S)-6-(2-acetyl-5-methoxyphenoxy)-3,4,5-trihydroxyoxan-2-yl]methoxy]-3,4-dihydroxyoxolan-3-yl]methyl 3,4,5-trihydroxybenzoate
459	ginsenoside Ra1
460	pyroglutamate
461	Gisenoside Rk1
462	ginsenoside Ra3
463	ginsenoside Rs2
464	Malonylginsenoside Rb2
465	20(S)-ginsenoside Rg2
466	3-acetylpanaxydol
467	beta-carboline
468	ginsenoside Rg3
469	Ginsenoside-Rs3
470	harmane
471	glucose
472	p-coumaric acid
473	gypenoside
474	gomisin A
475	20-gluco-ginsenoside Rf
476	malonylginsenoside Rb1
477	notoginsenoside R1
478	notoginsenoside R4
479	20 (R)-ginsenoside-Rg2
480	panaxyne
481	1-methoxycarbonyl-beta-carboline
482	ginsenoside Ra2
483	ginsenoside Rs1
