# Supplementary material for: A Systems Biological Approach to Understanding the Mechanisms Underlying the Therapeutic Potential of Red Ginseng Supplements against Metabolic Diseases
Source: Molecules. 2020 Apr 23;25(8):1967. doi: 10.3390/molecules25081967 (PMC7221703; doi:10.3390/molecules25081967)
Supplement: Supplementary file 1 [file molecules-25-01967-s001.zip › Supplementary table 2.xlsx]

## Sheet: Sheet1
Supplementary Table 2. Associated phenotype of Panax ginseng/red ginseng.
No.	Panax ginseng		Red ginseng
	Phenotype	Normalized RW Score	Phenotype	Normalized RW Score
1	Adenocarcinoma	1	Adenocarcinoma	1
2	Glioma	0.648896	Glioma	0.667815
3	leukemia	0.572514	leukemia	0.657833
4	Renal Cell Carcinoma	0.542692	Renal Cell Carcinoma	0.627098
5	melanoma	0.537061	melanoma	0.62021
6	Renal carcinoma	0.515455	Renal carcinoma	0.589913
7	Skin Neoplasms	0.485008	Kidney Neoplasm	0.556872
8	Kidney Neoplasm	0.480053	Skin Neoplasms	0.539797
9	Astrocytoma	0.466719	Astrocytoma	0.512127
10	Acute leukemia	0.462206	Acute leukemia	0.489945
11	Malignant neoplasm of brain	0.431522	Neuroendocrine Tumors	0.471557
12	Neuroendocrine Tumors	0.423019	Sarcoma	0.46639
13	Nevi and Melanomas	0.421055	Mammary Neoplasms	0.462421
14	Myeloid Leukemia	0.392317	Malignant neoplasm of breast	0.46172
15	Glioblastoma	0.389733	Breast Carcinoma	0.460874
16	Muscular Dystrophy	0.361945	Myeloid Leukemia	0.459531
17	Ductal Carcinoma	0.340997	Malignant neoplasm of brain	0.449228
18	Neoplasms, Ductal, Lobular, and Medullary	0.340385	Glioblastoma	0.424944
19	Sarcoma	0.327166	Ductal Carcinoma	0.421237
20	Mammary Neoplasms	0.316066	Prostatic Neoplasms	0.411634
21	Malignant neoplasm of breast	0.315598	Malignant neoplasm of prostate	0.402411
22	Breast Carcinoma	0.315358	Lung Neoplasms	0.368349
23	Carcinoma, Large Cell	0.290049	Lymphoproliferative Disorders	0.349523
24	Myositis	0.288047	Muscular Dystrophy	0.330055
25	Amyopathic dermatomyositis	0.268817	Carcinoma, Large Cell	0.303698
26	Juvenile dermatomyositis	0.268817	Carcinoma, Spindle-Cell	0.298795
27	Brain Neoplasms	0.266073	Inflammatory Bowel Diseases	0.281623
28	Lymphoproliferative Disorders	0.265061	Myositis	0.272257
29	Malignant neoplasm of lung	0.221155	Brain Neoplasms	0.270625
30	Inflammatory Bowel Diseases	0.21871	Colitis	0.270299
31	Prostatic Neoplasms	0.209901	Hypertensive disease	0.260953
32	Precursor B-cell lymphoblastic leukemia	0.209168	Acute lymphocytic leukemia	0.250404
33	Malignant neoplasm of prostate	0.209092	Obesity	0.246149
34	Colitis	0.20275	Vascular Hemostatic Disorders	0.245329
35	Acute lymphocytic leukemia	0.198749	Multiple Myeloma	0.240083
36	Mutation Abnormality	0.198048	Neoplasms, Connective Tissue	0.227851
37	Lung Neoplasms	0.197047	Autistic Disorder	0.219351
38	Carcinoma, Spindle-Cell	0.191167	Bronchogenic Carcinoma	0.218663
39	TDP-43 Proteinopathies	0.179619	Plasma cell dyscrasia	0.218009
40	Muscular Dystrophy, Duchenne	0.176288	Carcinoma of lung	0.217165
41	Duchenne and Becker Muscular Dystrophy	0.176209	Carcinosarcoma	0.214346
42	Amyotrophic Lateral Sclerosis	0.17385	Hematopoietic Neoplasms	0.208003
43	Motor Neuron Disease	0.17022	Ulcerative Colitis	0.207755
44	Anterior Horn Cell Disease	0.170128	Muscular Dystrophy, Duchenne	0.205715
45	Bronchogenic Carcinoma	0.169122	Liver carcinoma	0.204218
46	Paraproteinemias	0.16585	Squamous cell carcinoma	0.203281
47	Multiple Myeloma	0.163492	Myeloid Leukemia, Chronic	0.199212
48	Vascular Hemostatic Disorders	0.161701	Small cell carcinoma of lung	0.198503
49	Plasma Cell Neoplasm	0.159938	Lymphoma	0.192061
50	Ulcerative Colitis	0.157398	Stomach Neoplasms	0.191752
51	Ulcer	0.149798	Schizophrenia	0.191074
52	Neoplasms, Complex and Mixed	0.148728	Malignant neoplasm of stomach	0.189659
53	Plasma cell dyscrasia	0.147825	Myeloproliferative disease	0.185421
54	Carcinosarcoma	0.14762	Colorectal Neoplasms	0.183926
55	Carcinoma of lung	0.145481	Melanoma, Amelanotic	0.183378
56	Hematopoietic Neoplasms	0.142834	Colorectal Carcinoma	0.182213
57	Neoplasms, Connective Tissue	0.142799	Colorectal Cancer	0.179399
58	Melanoma, Amelanotic	0.136764	Amyotrophic Lateral Sclerosis	0.179297
59	B-Cell Lymphomas	0.136635	Carcinoma, Small Cell	0.177584
60	Lymphoma	0.1323	Myocardial Ischemia	0.174423
61	Myeloid Leukemia, Chronic	0.131213	Bronchial Neoplasms	0.17212
62	Small cell carcinoma of lung	0.12833	Cystadenocarcinoma	0.171866
63	Cystadenocarcinoma	0.128156	Motor Neuron Disease	0.170958
64	Neoplasms, Cystic, Mucinous, and Serous	0.128059	Anterior Horn Cell Disease	0.168784
65	Muscular Dystrophy, Emery-Dreifuss	0.127685	Diabetes Mellitus, Non-Insulin-Dependent	0.166755
66	Myeloproliferative disease	0.126347	synovial sarcoma	0.159304
67	Obesity	0.125918	ovarian neoplasm	0.147947
68	Adult T-Cell Lymphoma/Leukemia	0.120196	liposarcoma	0.14783
69	Medulloblastoma	0.118117	Rheumatoid Arthritis	0.143583
70	Carcinoma, Small Cell	0.11711	Liposarcoma, Myxoid	0.142559
71	Bronchial Neoplasms	0.115867	Malignant neoplasm of ovary	0.138633
72	Leukemia, T-Cell	0.115856	Parkinson Disease	0.136377
73	Malignant neoplasm of bronchus	0.115834	Carcinoma	0.135749
74	Squamous cell carcinoma	0.111827	Dementia	0.134973
75	Neuroectodermal Tumor, Primitive	0.110799	Congestive heart failure	0.134687
76	Classical Hodgkin's Lymphoma	0.109792	Medulloblastoma	0.132474
77	Dementia	0.104775	Adult T-Cell Lymphoma/Leukemia	0.131914
78	Gastrointestinal Neoplasms	0.10384	Insulin Resistance	0.13133
79	Diffuse Large B-Cell Lymphoma	0.101107	Conventional (Clear Cell) Renal Cell Carcinoma	0.130843
80	Mammary Neoplasms, Human	0.0968402	Colonic Neoplasms	0.128852
81	Mammary Carcinoma, Human	0.0968402	Seizures	0.128347
82	Muscular Dystrophy, Facioscapulohumeral	0.0957655	B-Cell Lymphomas	0.127212
83	synovial sarcoma	0.0957512	Gastrointestinal Neoplasms	0.127194
84	Neoplasms, Neuroepithelial	0.0934767	Non-Small Cell Lung Carcinoma	0.127075
85	liposarcoma	0.0932947	Heart failure	0.124456
86	Schizophrenia	0.0924884	Carcinoma, Cribriform	0.124453
87	Liposarcoma, Myxoid	0.0921882	Carcinoma, Granular Cell	0.124398
88	Prostate carcinoma	0.09186	Adenocarcinoma, Tubular	0.124395
89	Parkinson Disease	0.0913505	Neuroectodermal Tumor, Primitive	0.124138
90	Overnutrition	0.0897334	Generalized seizures	0.122743
91	Conventional (Clear Cell) Renal Cell Carcinoma	0.0893999	Seizures, Focal	0.122585
92	Metastatic Neoplasm	0.0891799	Tonic - clonic seizures	0.122512
93	Hypertensive disease	0.0877061	Visual seizure	0.12246
94	Organic brain syndrome	0.0870575	Alzheimer's Disease	0.122264
95	Diabetes Mellitus, Non-Insulin-Dependent	0.0869962	Left-Sided Heart Failure	0.12171
96	Digestive System Neoplasms	0.0862073	Heart Failure, Right-Sided	0.121602
97	Squamous Cell Neoplasms	0.0857536	Lymphoid leukemia	0.121351
98	ovarian neoplasm	0.0848124	Leukemia, T-Cell	0.120647
99	Lymphoid leukemia	0.0838473	Chronic Lymphocytic Leukemia	0.120598
100	Non-Small Cell Lung Carcinoma	0.0836948	Malignant tumor of colon	0.119941
101	Chronic Lymphocytic Leukemia	0.0821244	Crohn Disease	0.1191
102	Malignant neoplasm of ovary	0.0817353	Malignant neoplasm of skin	0.118908
103	oligodendroglioma	0.0816775	Diabetes Mellitus	0.11807
104	Parkinsonian Disorders	0.0808451	Muscular Dystrophy, Facioscapulohumeral	0.117443
105	Benign Neoplasm	0.0799091	Overnutrition	0.117273
106	Malignant neoplasm of gastrointestinal tract	0.0784704	Leukemia, Myelocytic, Acute	0.117215
107	Crohn Disease	0.0771211	Prostate carcinoma	0.115554
108	Stomach Neoplasms	0.0767621	Dermatitis	0.112831
109	Colorectal Neoplasms	0.0767053	Lipoma	0.112449
110	Malignant neoplasm of stomach	0.0761949	HIV Infections	0.110721
111	Leukemia, B-Cell	0.0757918	Bladder Neoplasm	0.109428
112	Diabetes Mellitus	0.0752553	Lipomatous neoplasm	0.108651
113	Colorectal Cancer	0.0750555	Malignant neoplasm of urinary bladder	0.107948
114	Colorectal Carcinoma	0.0750439	Nerve Degeneration	0.107816
115	Lymphoma, Non-Hodgkin	0.0750089	Pancreatic Neoplasm	0.1076
116	Dermatitis	0.0741937	Squamous Cell Neoplasms	0.107017
117	Chronic disease	0.0735101	Atherosclerosis	0.105692
118	Insulin Sensitivity	0.0731604	Kidney Failure, Acute	0.105073
119	Malignant neoplasm of skin	0.0728872	Endometriosis	0.104037
120	Insulin Resistance	0.0701834	Psoriasis	0.103526
121	Diabetes	0.0697466	Cocaine Abuse	0.102072
122	Cognition Disorders	0.0695734	Cocaine Dependence	0.101994
123	Basal Ganglia Diseases	0.0691957	Malignant Fibrous Histiocytoma	0.101897
124	Renal Insufficiency	0.0687885	Acute kidney injury	0.101824
125	malignant neurologic neoplasms	0.0674974	Liver neoplasms	0.101535
126	Histiocytoma	0.0671494	Histiocytoma	0.10106
127	Malignant Fibrous Histiocytoma	0.0671132	Allodynia	0.0987362
128	Lipoma	0.0665724	Uterine Cervical Neoplasm	0.0980765
129	Lipomatous neoplasm	0.0660182	Myocardial Infarction	0.0962231
130	Autistic Disorder	0.0660019	Cardiomegaly	0.095654
131	Hereditary Diffuse Gastric Cancer	0.0651344	Neoplasms, Neuroepithelial	0.0951023
132	Huntington Disease	0.0645913	Malignant neoplasm of gastrointestinal tract	0.0930562
133	Chorea	0.0642121	Malignant neoplasm of pancreas	0.09188
134	Hereditary Chorea	0.062184	Basal Ganglia Diseases	0.0911211
135	Disorder of pancreatic internal secretion	0.0617931	Germ cell tumor	0.0899098
136	Leukemia, Myelocytic, Acute	0.0616649	Lymphoma, Non-Hodgkin	0.0882811
137	Multiple Sclerosis	0.0603973	Pneumonia	0.0882432
138	Rheumatoid Arthritis	0.060099	Esophageal Neoplasms	0.0879542
139	Psoriasis	0.0598986	Seminoma	0.087782
140	HIV Infections	0.0597492	Germinoma	0.0873588
141	Myocardial Ischemia	0.059582	Digestive System Neoplasms	0.0867196
142	Kidney Failure	0.0587841	Status Epilepticus	0.0851581
143	Ovarian Carcinoma	0.0584067	Pulmonary Fibrosis	0.0846648
144	Chronic Obstructive Airway Disease	0.0583958	Muscular Dystrophy, Emery-Dreifuss	0.0844692
145	Malignant neoplasm of uterine adnexa	0.0583752	Huntington Disease	0.0842065
146	Germ cell tumor	0.0577914	Coronary Arteriosclerosis	0.083185
147	Liver carcinoma	0.0573745	oligodendroglioma	0.0828843
148	Burkitt Lymphoma	0.056716	Chronic Obstructive Airway Disease	0.082572
149	Male infertility	0.0566947	Malignant mesothelioma	0.082572
150	Contact Dermatitis	0.0564153	Fatty Liver	0.0816263
151	Paraplegia	0.0559807	Adenocarcinoma of lung (disorder)	0.0815242
152	Uterine Cervical Neoplasm	0.0553395	Asthma	0.0814658
153	Dermatitis, Allergic Contact	0.0552972	Chorea	0.0811389
154	Seminoma	0.0550873	Nephroblastoma	0.0808791
155	Allergic Reaction	0.0549532	Head and Neck Neoplasms	0.0803683
156	Nervous System Sclerosis	0.0549504	Liver Cirrhosis	0.0792942
157	Demyelinating Autoimmune Diseases, CNS	0.0549504	Coronary Artery Disease	0.0788097
158	Spastic Paraplegia	0.0548096	Kidney Failure, Chronic	0.0784244
159	Unspecified viral infection in conditions classified elsewhere and of unspecified site	0.0546901	Malignant neoplasm of liver	0.0775547
160	Germinoma	0.054658	Parkinsonian Disorders	0.0775225
161	Non-arthropod-borne viral diseases of the central nervous system	0.0546457	Steatohepatitis	0.077003
162	Hyperinsulinism	0.054009	Multiple Sclerosis	0.0767812
163	Pneumonia	0.053589	Diabetes Mellitus, Insulin-Dependent	0.075421
164	Epstein-Barr Virus Infections	0.0524836	Malignant tumor of cervix	0.0750912
165	Becker Muscular Dystrophy	0.0523457	Kidney Diseases	0.0745804
166	Influenza	0.0514749	Cervix carcinoma	0.0739879
167	Malignant tumor of cervix	0.0502137	Profound Mental Retardation	0.0738799
168	Drug-Induced Liver Disease	0.0501788	Intellectual Disability	0.0738186
169	Cervix carcinoma	0.0496725	Adenoma	0.0736727
170	Kidney Failure, Acute	0.0493465	Mental deficiency	0.0735997
171	Nephroblastoma	0.0491082	mixed gliomas	0.0734859
172	Skin Diseases, Papulosquamous	0.0491061	Papillary Renal Cell Carcinoma	0.0730743
173	Schizophrenia Spectrum and Other Psychotic Disorders	0.0484117	Fibrosis, Liver	0.072943
174	Cardiomyopathy, Dilated	0.0483989	Brain Ischemia	0.0727795
175	Nonorganic psychosis	0.0483667	Epilepsy	0.072438
176	Bronchial Diseases	0.0481824	Chromophobe Renal Cell Carcinoma	0.071974
177	Lung Diseases, Obstructive	0.0481455	Sarcomatoid Renal Cell Carcinoma	0.0706809
178	Acute kidney injury	0.0475987	Collecting Duct Carcinoma of the Kidney	0.0706809
179	Hepatitis, Toxic	0.0475162	Arteriosclerosis	0.0703891
180	Chemical and Drug Induced Liver Injury	0.0474564	Cerebral Ischemia	0.0701585
181	Hepatitis, Drug-Induced	0.0474416	Bipolar Disorder	0.0700009
182	Drug-Induced Acute Liver Injury	0.0474416	Hamman-Rich syndrome	0.069064
183	Chemically-Induced Liver Toxicity	0.0474416	Aura	0.0687721
184	Infertility	0.0470934	Renal Insufficiency	0.0683985
185	Diabetes Mellitus, Insulin-Dependent	0.0462967	Malignant neoplasm of uterine adnexa	0.0681971
186	Liposarcoma, Dedifferentiated	0.0460503	Cholestasis	0.0677563
187	Liver neoplasms	0.0459892	Contact Dermatitis	0.0663028
188	Pulmonary Hypertension	0.0459542	Polycystic Ovary Syndrome	0.0662415
189	Malaria	0.0456596	Paraplegia	0.0651907
190	Bacterial Infections	0.0456421	Weight Gain	0.064677
191	Polycystic Ovary Syndrome	0.0454438	Spastic Paraplegia	0.0644815
192	Adenoma	0.0454386	Sarcoma, Clear Cell	0.0643735
193	Protozoan Infections	0.0447144	Burkitt Lymphoma	0.0641954
194	Nevus	0.0445974	Glioblastoma Multiforme	0.0636701
195	Neoplasm Metastasis	0.044572	Cardiomyopathies	0.0633081
196	Precursor Cell Lymphoblastic Leukemia Lymphoma	0.0442819	Neoplasms	0.0629783
197	Atopy	0.0440536	Hypotension	0.062882
198	Other bacterial diseases	0.0437867	Kidney Failure	0.0626777
199	Respiratory Tract Infections	0.0436152	Cardiomyopathy, Dilated	0.0625288
200	Benign melanocytic nevus	0.0433285	Cardiomyopathies, Primary	0.0624646
201	Pneumonia, Bacterial	0.0432127	Myocardial Diseases, Secondary	0.0624471
202	Wilms tumor and radial bilateral aplasia	0.04316	Male infertility	0.0620677
203	Bladder Neoplasm	0.0424087	Spontaneous abortion	0.061624
204	Malignant neoplasm of urinary bladder	0.0424066	Malignant Glioma	0.0603368
205	Head and Neck Neoplasms	0.0419665	Hyperinsulinism	0.0600128
206	Neoplasm Invasiveness	0.0418467	Dermatitis, Atopic	0.059934
207	Thromboembolism	0.0415121	Squamous cell carcinoma of esophagus	0.0598406
208	Toxic effect	0.0409375	Sclerocystic Ovaries	0.0587052
209	Orthomyxoviridae Infections	0.0407516	Coronary heart disease	0.0564023
210	Alzheimer's Disease	0.0402734	Bacterial Infections	0.0561922
211	Sarcoma, Clear Cell	0.0402412	Nevus	0.0560667
212	Bipolar Disorder	0.0402315	Degenerative polyarthritis	0.0559382
213	Venous Thromboembolism	0.0401592	Malaria	0.0555967
214	Delayed Hypersensitivity	0.040068	Endometrial Neoplasms	0.0555296
215	Sclerocystic Ovaries	0.0398947	Giant Cell Glioblastoma	0.0544351
216	Craniofacial Abnormalities	0.0394419	Thyroid carcinoma	0.0544234
217	Esophageal Neoplasms	0.0392856	Septicemia	0.0542278
218	Malignant neoplasm of liver	0.0384596	Diaphragmatic Hernia	0.0540965
219	Sexually Transmitted Diseases	0.0379458	Thyroid Neoplasm	0.0539593
220	Endometrioma	0.0375578	Autism Spectrum Disorders	0.0533259
221	Fibrosarcoma	0.0373495	Hypersensitivity	0.0530574
222	Chronic Kidney Insufficiency	0.0372543	Depressive disorder	0.0524036
223	Neoplastic Cell Transformation	0.0369717	Gastroenteritis	0.0523744
224	Endometriosis	0.036957	Pneumonia, Bacterial	0.0523715
225	Liver Failure, Acute	0.0369499	Waldenstrom Macroglobulinemia	0.0517556
226	Neoplasms, Fibrous Tissue	0.0367495	Bronchial Diseases	0.0517265
227	Esophageal Diseases	0.0364214	Allergic Reaction	0.0515834
228	Pulmonary Fibrosis	0.0363893	Protozoan Infections	0.0515309
229	mixed gliomas	0.0363542	Pulmonary Hypertension	0.0515192
230	Arteriosclerosis	0.0363397	Anxiety Disorders	0.0504685
231	Autonomic nervous system disorders	0.0359726	Influenza	0.0499869
232	Retroviridae Infections	0.0359411	Endometrial Carcinoma	0.0499139
233	Malignant mesothelioma	0.0359171	Lung Diseases, Obstructive	0.0498935
234	Waldenstrom Macroglobulinemia	0.0359082	Cleft Palate	0.0496483
235	Lentivirus Infections	0.0358328	Malignant Neoplasms	0.0495578
236	Sexually Transmitted Diseases, Viral	0.0357934	Fibrosarcoma	0.0493622
237	Nasopharyngeal carcinoma	0.0356513	Dermatitis, Allergic Contact	0.0488777
238	Kidney Failure, Chronic	0.0355292	Syndrome	0.0484866
239	Carcinoma	0.0354736	Neoplasms, Fibrous Tissue	0.0482268
240	Precursor T-Cell Lymphoblastic Leukemia-Lymphoma	0.035438	Cancer of Head and Neck	0.0476723
241	Pancreatic Intraductal Papillary-Mucinous Adenoma	0.035349	Adenoid Cystic Carcinoma	0.0474271
242	Adenocarcinoma of lung (disorder)	0.0343531	Unipolar Depression	0.0472666
243	Mood Disorders	0.0343074	Memory impairment	0.0472345
244	Dermatitis, Atopic	0.034255	Memory Loss	0.0466682
245	Undifferentiated carcinoma	0.0340209	Liver diseases	0.0460057
246	Anaplastic carcinoma	0.0340008	Pustulosis of Palms and Soles	0.0457255
247	Carcinomatosis	0.0339779	Respiratory Tract Infections	0.0451446
248	Liver Failure	0.0339425	Esophageal Diseases	0.0449549
249	Colonic Neoplasms	0.0338398	Pain	0.0447944
250	Thyroid carcinoma	0.0335457	Arthritis	0.0444704
251	Intellectual Disability	0.0333881	Nasopharyngeal Neoplasms	0.0442223
252	Profound Mental Retardation	0.0333783	Thromboembolism	0.0440209
253	Nasopharyngeal Neoplasms	0.0333633	Mouth Neoplasms	0.0440209
254	Mental deficiency	0.0333323	Cardiovascular Diseases	0.043983
255	Mental Retardation, Psychosocial	0.0333323	Acute Promyelocytic Leukemia	0.0436385
256	Septicemia	0.0332466	Atrial Fibrillation	0.0432795
257	Arthritis	0.032631	Depression, Bipolar	0.0432708
258	Mammary Neoplasms, Experimental	0.0325643	nervous system disorder	0.0429147
259	Malignant tumor of colon	0.0324429	Osteosarcoma	0.0427863
260	Immediate hypersensitivity	0.0318943	Substance-Related Disorders	0.0427366
261	Thyroid Neoplasm	0.0315603	Drug abuse	0.0426053
262	Liver Cirrhosis	0.0313298	Eczema	0.0424769
263	Sepsis	0.0313214	Neuroblastoma	0.0423747
264	Asthma	0.0313201	Yolk Sac Tumor	0.0422842
265	Juvenile arthritis	0.0310279	Mesonephroma	0.0422784
266	Hepatitis	0.0309814	Manic Disorder	0.042258
267	Gastroenteritis	0.0309456	Manic	0.042255
268	Enteritis	0.0308777	Liver Dysfunction	0.0421762
269	Juvenile-Onset Still Disease	0.0304165	Osteoporosis	0.0420361
270	Papillary Renal Cell Carcinoma	0.0304107	Lung diseases	0.0416976
271	Juvenile psoriatic arthritis	0.0303739	Calcinosis	0.0415341
272	Polyarthritis, Juvenile, Rheumatoid Factor Negative	0.0303619	Crohn's disease of large bowel	0.0410759
273	Enthesitis-Related Arthritis	0.0303619	Neurodermatitis	0.0410233
274	Pituitary Neoplasms	0.0296482	Metabolic Syndrome X	0.0408015
275	Atherosclerosis	0.0295965	Precursor T-Cell Lymphoblastic Leukemia-Lymphoma	0.0396661
276	Congestive heart failure	0.0295307	Hepatitis	0.0390794
277	Affective Disorders, Psychotic	0.0292886	Dermatologic disorders	0.0390677
278	Disease Progression	0.029152	Nodular Lymphocyte Predominant Hodgkin Lymphoma	0.0388839
279	Pancreatic Neoplasm	0.0291135	Autoimmune Diseases	0.0378331
280	Inflammation	0.0290748	Liver Failure, Acute	0.0377631
281	Eczema	0.0289888	Glomerulonephritis	0.0376492
282	Pituitary carcinoma	0.0288947	Neurodegenerative Disorders	0.0375938
283	Neurodermatitis	0.0286244	Lupus Erythematosus, Systemic	0.0375325
284	Skin Diseases, Eczematous	0.0286067	Peripheral Neuropathy	0.0366539
285	Animal Mammary Neoplasms	0.0285637	Dermatomyositis	0.0360264
286	Mammary Carcinoma, Animal	0.028484	Proteinuria	0.0356586
287	Drug Dependence	0.0283468	Hypercholesterolemia	0.0353784
288	Malignant neoplasm of pituitary gland	0.0283219	Cerebrovascular accident	0.0351537
289	Papillary thyroid carcinoma	0.0281669	Hyperactive behavior	0.0349961
290	Coronary Arteriosclerosis	0.0280719	Mood Disorders	0.0349435
291	Substance Dependence	0.0277838	Melancholia	0.0339161
292	Substance Use Disorders	0.0277193	Endogenous depression	0.0338957
293	Substance-Related Disorders	0.0276292	Blood Coagulation Disorders, Inherited	0.0338607
294	Nodular Lymphocyte Predominant Hodgkin Lymphoma	0.0274646	Depression, Neurotic	0.0338607
295	Drug abuse	0.0274167	Dermatomyositis, Childhood Type	0.0337614
296	Spontaneous abortion	0.0273789	Gastrointestinal Stromal Tumors	0.0330201
297	Abortion, Tubal	0.0271838	Cholestasis, Extrahepatic	0.032664
298	Malignant neoplasm of pancreas	0.027161	Thyroid Gland Follicular Adenoma	0.0321882
299	Adnexal Diseases	0.0271245	Subependymal Giant Cell Astrocytoma	0.0319226
300	Substance abuse problem	0.0270915	Heart Diseases	0.0318613
301	Drug habituation	0.027008	Pilocytic Astrocytoma	0.0318467
302	Drug Use Disorders	0.0269876	Anaplastic astrocytoma	0.0318467
303	Organic Mental Disorders, Substance-Induced	0.0269537	Protoplasmic astrocytoma	0.0318467
304	Chromophobe Renal Cell Carcinoma	0.0267815	Gemistocytic astrocytoma	0.0318467
305	Rheumatism	0.026153	Fibrillary Astrocytoma	0.0318467
306	Myocardial Infarction	0.0259447	Cerebral Astrocytoma	0.0318409
307	Heart failure	0.0258671	Juvenile Pilocytic Astrocytoma	0.0318117
308	Glioblastoma Multiforme	0.0258179	Childhood Cerebral Astrocytoma	0.0317971
309	Alcoholic Liver Diseases	0.0255538	Mesothelioma	0.0312513
310	Hepatitis, Alcoholic	0.0254884	Hyperlipidemia	0.0312396
311	Ischemic cardiomyopathy	0.0254167	Hepatomegaly	0.0310966
312	Dermatomyositis	0.0253824	Thrombophilia	0.0309973
313	Coronary Artery Disease	0.0252972	Infertility	0.030577
314	Lupus Erythematosus, Systemic	0.0252844	Edema	0.0303932
315	Cerebral Palsy	0.0251548	Female infertility	0.0301801
316	Polymyositis	0.0251203	Cerebral Hemorrhage	0.0299028
317	Migraine Disorders	0.0251147	Infarction, Middle Cerebral Artery	0.0297072
318	Refractive Errors	0.0251013	Pituitary Neoplasms	0.0296168
319	Brain Damage, Chronic	0.0249982	Paroxysmal atrial fibrillation	0.0294854
320	Cholestasis	0.024738	Learning Disorders	0.0294825
321	Dermatomyositis, Childhood Type	0.0246992	cervical cancer	0.0293862
322	Malignant neoplasm of thyroid	0.0246472	Brain Tumor, Primary	0.0291614
323	Adenocarcinoma, Oxyphilic	0.0246094	Primary malignant neoplasm of brain	0.0291614
324	Adenocarcinoma, Basal Cell	0.0242417	Attention deficit hyperactivity disorder	0.0287767
325	Carcinoma, Granular Cell	0.0242389	Learning Disabilities	0.0286968
326	Adenocarcinoma, Tubular	0.0242299	Blood Protein Disorders	0.0286632
327	Carcinoma, Cribriform	0.0241865	Congenital Heart Defects	0.0284758
328	Weight Gain	0.0241049	Anasarca	0.0283378
329	Myopia	0.0240644	Carcinoma, Transitional Cell	0.0281656
330	Blood Protein Disorders	0.0240433	Papillary thyroid carcinoma	0.0276673
331	Sarcomatoid Renal Cell Carcinoma	0.0235545	Ischemia	0.0275859
332	Collecting Duct Carcinoma of the Kidney	0.0235545	Anemia, Hemolytic	0.0275389
333	Autism Spectrum Disorders	0.0234591	Hypercholesterolemia, Familial	0.0273862
334	Cocaine Abuse	0.0231901	Fever	0.0272327
335	Blood Coagulation Disorders, Inherited	0.0231773	Adrenal Gland Neoplasms	0.0270442
336	Cocaine Dependence	0.0231189	Cleft Lip	0.0270433
337	Cocaine-Related Disorders	0.0231142	Cerebral Palsy	0.0267949
338	Neurilemmoma	0.0230373	Migraine Disorders	0.0266703
339	Acute Myeloid Leukemia, M1	0.02298	Biliary cirrhosis	0.0262651
340	Acute Myeloid Leukemia (AML-M2)	0.0229548	Tauopathies	0.0262266
341	Adenoid Cystic Carcinoma	0.0228222	Primary biliary cirrhosis	0.0261426
342	Malignant Peripheral Nerve Sheath Tumor	0.0227921	Refractive Errors	0.0261008
343	Acute Promyelocytic Leukemia	0.022705	Epilepsy, Temporal Lobe	0.0260305
344	Respiratory Hypersensitivity	0.0225243	Long QT Syndrome	0.0258945
345	Pancreatic Ductal Adenocarcinoma	0.0223433	Medullomyoblastoma	0.02586
346	Tauopathies	0.0222586	Medulloblastoma, Childhood	0.0257981
347	Anaplastic Oligoastrocytoma	0.0222128	Medulloblastoma, Adult	0.0257981
348	Cancer of Head and Neck	0.0222055	Collagen Diseases	0.0257976
349	Senile dementia	0.0221144	Melanotic medulloblastoma	0.025797
350	Fatty Liver	0.0220757	Hypertrophic Cardiomyopathy	0.0256032
351	Fibrosis	0.0220741	Squamous cell carcinoma of the head and neck	0.0255588
352	Mesonephroma	0.0219561	Age related macular degeneration	0.0253694
353	Yolk Sac Tumor	0.0219545	Gastrointestinal carcinoma	0.0251706
354	Nerve Degeneration	0.0219279	Pancreatic Intraductal Papillary-Mucinous Adenoma	0.0249861
355	Precancerous Conditions	0.0218022	Liver Failure	0.0245833
356	Left-Sided Heart Failure	0.0216945	Follicular adenoma	0.0244783
357	Cataract	0.02165	Papillary adenoma	0.0244678
358	Heart Failure, Right-Sided	0.0216442	Urologic Neoplasms	0.0244383
359	Heart Decompensation	0.0216442	Adenoma, Microcystic	0.0244275
360	Myocardial Failure	0.0216442	Pituitary carcinoma	0.0243574
361	Presenile dementia	0.0212022	Basal cell carcinoma	0.0243037
362	Thrombophilia	0.0210761	Respiratory Distress Syndrome, Adult	0.0240653
363	Coronary heart disease	0.0209793	Stevens-Johnson Syndrome Toxic Epidermal Necrolysis Spectrum	0.0239523
364	Degenerative polyarthritis	0.0208786	Toxic Epidermal Necrolysis	0.0239482
365	Lung Diseases, Interstitial	0.0203694	Hemangiosarcoma	0.0237328
366	Seizures	0.0203367	Neurilemmoma	0.0236914
367	Condition, Preneoplastic	0.0202126	Stevens-Johnson Syndrome	0.0236791
368	Mitochondrial Diseases	0.0200162	Retinitis Pigmentosa	0.0236447
369	Fibrosis, Liver	0.0198952	Anemia	0.0236283
370	Generalized seizures	0.0197624	Cholangiocarcinoma	0.0235151
371	Poxviridae Infections	0.0197274	Intrahepatic Cholangiocarcinoma	0.0234914
372	Seizures, Focal	0.019721	Myopia	0.0234094
373	Smallpox	0.0197126	Malignant Peripheral Nerve Sheath Tumor	0.0233134
374	Jacksonian Seizure	0.0197077	Keloid	0.0233087
375	Seizures, Tonic	0.0196842	Protein C Deficiency	0.0233032
376	Tonic - clonic seizures	0.0196677	Cataract	0.0233032
377	Convulsive Seizures	0.0196498	Dyslipidemias	0.0232883
378	Olfactory seizure	0.0196498	Malnutrition	0.0231108
379	Seizures, Somatosensory	0.0196498	Urinary Bladder Diseases	0.022727
380	Seizures, Sensory	0.0196498	Tetralogy of Fallot	0.0227139
381	Seizures, Auditory	0.0196498	Malignant neoplasm of thyroid	0.0224763
382	Visual seizure	0.0196498	Mycoplasma-Induced Stevens-Johnson Syndrome	0.0224716
383	Gustatory seizure	0.0196498	Drug-Induced Stevens Johnson Syndrome	0.0224716
384	Seizures, Clonic	0.0196498	Marfan Syndrome	0.0224421
385	Vertiginous seizure	0.0196498	Hodgkin lymphoma, lymphocyte depletion	0.0220536
386	Non-epileptic convulsion	0.0196498	Gastric ulcer	0.0219401
387	Convulsions	0.0196498	Retinal Diseases	0.0219229
388	Cardiac Hypertrophy	0.0195217	Amino Acid Metabolism, Inborn Errors	0.0218838
389	Depressive disorder	0.019385	Pheochromocytoma	0.0215957
390	Alzheimer's Disease Pathway KEGG	0.0192372	Lymphoma, T-Cell, Cutaneous	0.0214381
391	Hypersensitivity	0.0191706	Anemia, Sickle Cell	0.0211608
392	Kidney Diseases	0.0191294	Celiac Disease	0.0209072
393	Abnormal degeneration	0.0189671	Focal glomerulosclerosis	0.0208575
394	Malignant neoplasm of esophagus	0.0189069	Malignant neoplasm of kidney	0.0208269
395	Osteoporosis	0.018871	Heart valve disease	0.0208149
396	Nephrosclerosis	0.0186995	Autonomic nervous system disorders	0.0206486
397	Lymphoma, Follicular	0.0185126	Anemia, Hemolytic, Congenital	0.0206448
398	Biliary cirrhosis	0.0183984	Malignant neoplasm of pituitary gland	0.0205589
399	Reperfusion Injury	0.0183295	Anorexia	0.0203704
400	Familial Alzheimer Disease (FAD)	0.0182962	Craniosynostosis	0.020042
401	Alzheimer Disease, Late Onset	0.0182723	Cardiac Arrhythmia	0.0199839
402	Protein C Deficiency	0.018259	Hyperglycemia	0.0199092
403	Squamous cell carcinoma of esophagus	0.0181864	MYELODYSPLASTIC SYNDROME	0.01988
404	Primary biliary cirrhosis	0.0181553	Adrenal Gland Diseases	0.0198733
405	Hodgkin lymphoma, lymphocyte depletion	0.0181245	Left Ventricular Hypertrophy	0.0198544
406	Alzheimer Disease, Early Onset	0.0180654	Alcohol abuse	0.0195534
407	Acute Confusional Senile Dementia	0.0180515	Hepatitis, Chronic	0.0194977
408	Alzheimer's Disease, Focal Onset	0.0180515	Hypoxemia	0.0194927
409	Age related macular degeneration	0.0178474	Barrett Esophagus	0.0192791
410	Steatohepatitis	0.0175424	Lewy Body Disease	0.0192344
411	Anemia, Hemolytic, Congenital	0.0174371	IGA Glomerulonephritis	0.019115
412	Amphetamine-Related Disorders	0.0174114	Deficiency Diseases	0.0190955
413	Amphetamine Abuse	0.0174114	Salivary Gland Neoplasms	0.0190832
414	Amphetamine Addiction	0.0174114	Carcinoma, Pancreatic Ductal	0.01893
415	Osteoarthrosis Deformans	0.0170026	Hyperglycemia, Postprandial	0.0188818
416	Urologic Neoplasms	0.0168713	Carcinoma of bladder	0.0188532
417	Cardiomegaly	0.0168289	Adrenocortical carcinoma	0.018824
418	Neurodevelopmental Disorders	0.0167981	Sezary Syndrome	0.0187846
419	Arenaviridae Infections	0.0166159	Bradycardia	0.018754
420	Idiopathic Pulmonary Fibrosis	0.0166144	Pancreatitis	0.0187449
421	Lassa Fever	0.0166102	Biliary Tract Diseases	0.018709
422	Hemorrhagic Fevers, Viral	0.0165964	Malignant neoplasm of urinary organ, unspecified	0.0186609
423	Unipolar Depression	0.0165768	Myopathy	0.0186156
424	Urinary Bladder Diseases	0.0165623	Hepatic Encephalopathy	0.0185867
425	Malignant Glioma	0.0164864	Nephrosclerosis	0.0184732
426	Malabsorption Syndrome	0.0164763	Down Syndrome	0.0183483
427	Hyperalgesia	0.0162963	Liver Cirrhosis, Alcoholic	0.0181399
428	Hyperalgesia, Thermal	0.0162793	Ataxia	0.0178077
429	Allodynia	0.0162793	Malignant neoplasm of salivary gland	0.0177817
430	Hyperalgesia, Primary	0.0162793	Oral Submucous Fibrosis	0.0177461
431	Mechanical Allodynia	0.0162793	Eye Abnormalities	0.0176513
432	Hyperalgesia, Secondary	0.0162793	Albuminuria	0.0174802
433	Tactile Allodynia	0.0162793	Adrenogenital Syndrome	0.0173708
434	Neoplasms	0.0162694	T-Cell Lymphoma	0.0172672
435	Vascular Headaches	0.0162517	Nicotine Dependence	0.0172365
436	Anemia, Hemolytic	0.0162342	Ovarian Cysts	0.0171662
437	Headache Disorders, Primary	0.0162266	Impaired glucose tolerance	0.0171527
438	46, XY Disorders of Sex Development	0.0161597	Hepatic Coma	0.017151
439	Acute Kidney Insufficiency	0.0161452	Movement Disorders	0.0171084
440	Endometrial Neoplasms	0.0161283	Mental Depression	0.0170631
441	Lupus Erythematosus	0.0160129	Hemoglobinopathies	0.0169878
442	Contact hypersensitivity	0.0157661	Weight decreased	0.0169665
443	Chronic Kidney Diseases	0.0157556	Hematopoetic Myelodysplasia	0.0169257
444	Attention deficit hyperactivity disorder	0.0157268	Microcephaly	0.0168142
445	Neoplasm of unspecified nature of bladder	0.0157228	Hyperlipoproteinemias	0.0167091
446	Liver diseases	0.0157203	Testicular Diseases	0.0166892
447	Barrett Esophagus	0.0156807	Attention Deficit Disorder	0.0165891
448	Minimal Brain Dysfunction	0.0156653	Smallpox	0.0165731
449	Carcinoma of bladder	0.0156527	Congenital diaphragmatic hernia	0.0165188
450	Gastrointestinal carcinoma	0.0156187	Malignant neoplasm of gallbladder	0.0164803
451	Collagen Diseases	0.015604	gallbladder neoplasm	0.0163475
452	Malignant neoplasm of urinary organ, unspecified	0.0155598	Uremia	0.0162567
453	Testicular Diseases	0.0154515	Muscular Atrophy	0.0162313
454	Anxiety Disorders	0.0153881	Neural Tube Defects	0.015996
455	Celiac Disease	0.0152842	Myasthenic Syndromes, Congenital	0.0159779
456	Malnutrition	0.0152625	Stomach Carcinoma	0.0159747
457	Dermatologic disorders	0.0152301	Ureteral obstruction	0.0158259
458	Liver Neoplasms, Experimental	0.0151173	Nephrotic Syndrome	0.0157112
459	Liver Dysfunction	0.0150762	Hepatolenticular Degeneration	0.0156799
460	Attention Deficit and Disruptive Behavior Disorders	0.0150001	Splenomegaly	0.0156274
461	Experimental Hepatoma	0.0149553	Hepatitis, Autoimmune	0.0155912
462	Hepatoma, Novikoff	0.0149553	Acrania	0.0155824
463	Hepatoma, Morris	0.0149553	DiGeorge Syndrome	0.0150541
464	Frontotemporal Lobar Degeneration	0.0149515	Brugada Syndrome (disorder)	0.0150089
465	Sex Chromosome Aberrations	0.0146835	Chronic Persistent Hepatitis	0.0149569
466	Status Epilepticus	0.0145845	Chronic active hepatitis	0.0148954
467	Petit mal status	0.0145044	Craniorachischisis	0.0147471
468	Grand Mal Status Epilepticus	0.0145044	Ataxia, Spinocerebellar	0.0146943
469	Complex Partial Status Epilepticus	0.0145021	Tethered Cord Syndrome	0.014684
470	Non-Convulsive Status Epilepticus	0.0144938	Neurenteric Cyst	0.0146826
471	Status Epilepticus, Subclinical	0.0144938	Exencephaly	0.0146808
472	Simple Partial Status Epilepticus	0.0144938	Diabetic Neuropathies	0.0145612
473	Adverse reaction to drug	0.0144115	Spondylarthropathies	0.0144071
474	Non-alcoholic Fatty Liver Disease	0.0142413	Idiopathic Pulmonary Fibrosis	0.0142529
475	Cleft Palate	0.0142331	Intestinal Cancer	0.014128
476	Adrenogenital Syndrome	0.0141107	Nephrosis	0.0138735
477	Atrial Fibrillation	0.0141013	Diabetic Autonomic Neuropathy	0.0138653
478	Epilepsy	0.0140449	Diabetic Polyneuropathies	0.0138647
479	Anxiety States, Neurotic	0.0140194	Noonan Syndrome	0.0137708
480	Cardiomyopathies	0.0139547	Renal Tubular Transport, Inborn Errors	0.0136753
481	Cardiomyopathies, Primary	0.0138824	Osteochondrodysplasias	0.0136642
482	Biliary Tract Diseases	0.0138303	Hypothyroidism	0.0135095
483	Myocardial Diseases, Secondary	0.0138156	Sarcoma, Spindle Cell	0.0134354
484	Anemia, Sickle Cell	0.0138011	Sarcoma, Epithelioid	0.0134325
485	Major Depressive Disorder	0.0137542	Hypoglycemia	0.0132845
486	Drug toxicity	0.0136852	Sensorineural Hearing Loss (disorder)	0.0132836
487	Giant Cell Glioblastoma	0.0136693	beta Thalassemia	0.0132214
488	Hamman-Rich syndrome	0.0136322	Inborn Errors of Metabolism	0.0131523
489	Brain Injuries	0.0136269	Aortic Valve Insufficiency	0.0131327
490	Idiopathic Interstitial Pneumonias	0.0136255	Reticulosarcoma	0.013077
491	Atherogenesis	0.0136156	Pancreatic carcinoma	0.013013
492	Sprue	0.0135969	Urticaria	0.0129675
493	Ulcer of esophagus	0.0135758	Psychoses, Drug	0.0128919
494	Injuries, Acute Brain	0.0135695	Lupus Erythematosus	0.0128849
495	Brain Lacerations	0.0135695	Epilepsy, Generalized	0.0126832
496	Brain Injuries, Focal	0.0135695	Dysthymic Disorder	0.012596
497	Ovarian Cysts	0.0135611	Retinal Degeneration	0.0124836
498	Malignant Neoplasms	0.013517	Meningioma	0.012455
499	Epilepsy, Cryptogenic	0.0134159	Scaphycephaly	0.0123995
500	Awakening Epilepsy	0.0134159	Severe Combined Immunodeficiency	0.0123397
501	Single Seizure	0.0134159	Androgen-Insensitivity Syndrome	0.0122994
502	Aura	0.0134159	Hypogonadism	0.0122904
503	Vulval intraepithelial neoplasia	0.0133267	Hepatitis C	0.0121859
504	Alveolitis	0.0131336	Neurogenic Muscular Atrophy	0.0121555
505	Nervous System, Organic Arsenic Poisoning	0.0130599	Gliosis	0.0121202
506	Arsenic Encephalopathy	0.0130599	Astrocytosis	0.0121184
507	Arsenic Induced Polyneuropathy	0.0130599	Mitochondrial Diseases	0.0120437
508	Arsenic Poisoning	0.0130599	Acrocephaly	0.0120388
509	Arsenic Poisoning, Inorganic	0.0130599	Synostotic Posterior Plagiocephaly	0.0120388
510	Mental Depression	0.0130372	Pancreatic Ductal Adenocarcinoma	0.0120034
511	Pustulosis of Palms and Soles	0.0130159	Trigonocephaly	0.0119982
512	Leukemia, Plasma Cell	0.0129839	Brachycephaly	0.0119982
513	Calcinosis	0.0129059	Metopic synostosis	0.0119982
514	Gastrointestinal Stromal Tumors	0.012889	Deep Vein Thrombosis	0.0119924
515	Brain Ischemia	0.0127913	Chronic Kidney Diseases	0.0118855
516	Hemoglobinopathies	0.0127337	Pulmonary Emphysema	0.0118689
517	Androgen-Insensitivity Syndrome	0.0127254	Gall Bladder Diseases	0.0118631
518	Lung diseases	0.0125535	Trigeminal Neuralgia	0.0118166
519	Deficiency Diseases	0.0125043	Diabetic Angiopathies	0.0118146
520	Cerebral Ischemia	0.0124705	Tooth Abnormalities	0.0117866
521	Stomach Carcinoma	0.0123431	Tachycardia, Ventricular	0.011741
522	Sudden Cardiac Arrest	0.0122395	Venous Thrombosis	0.0116497
523	Endometrial Carcinoma	0.012228	Goiter	0.0115864
524	Neuroblastoma	0.0122124	Lung Diseases, Interstitial	0.0115303
525	Cirrhosis	0.0121649	Thrombocytopenia	0.0115213
526	AMYOTROPHIC LATERAL SCLEROSIS 1	0.012118	Hepatitis B	0.0114147
527	Microcephaly	0.0120519	Lassa Fever	0.0113885
528	Malignant tumor of pleura	0.0120213	Behcet Syndrome	0.0113394
529	Malignant Pleural Mesothelioma	0.0119481	Paranoid Schizophrenia	0.0113158
530	Libman-Sacks Disease	0.0119351	Cystinuria	0.0113061
531	Metabolic Syndrome X	0.0119328	Hair Diseases	0.0113035
532	Pleural Mesothelioma	0.0119304	Vitiligo	0.0112265
533	Gastrointestinal Stromal Sarcoma	0.0118589	Multiple Epiphyseal Dysplasia	0.0111731
534	Adrenal Gland Neoplasms	0.0118229	Night blindness, congenital stationary	0.0111523
535	Thrombosis	0.0118059	Papilloma	0.0111281
536	Hepatomegaly	0.0117455	Tachycardia	0.0111199
537	Amyotrophic Lateral Sclerosis, Sporadic	0.0116041	Immunologic Deficiency Syndromes	0.0110972
538	Malignant neoplasm of mouth	0.0115315	Cholelithiasis	0.0110925
539	Mouth Neoplasms	0.0115078	Hypercalcemia	0.0110175
540	Monoclonal Gammopathy of Undetermined Significance	0.0114855	Charcot-Marie-Tooth Disease	0.0110032
541	Monoclonal Gammapathies	0.0114666	Encephalopathies	0.0109725
542	Peripheral Neuropathy	0.011409	Intrahepatic Cholestasis	0.0109177
543	Hypergammaglobulinemia	0.0113686	Bone neoplasms	0.0107916
544	Alcoholic Intoxication, Chronic	0.0112655	Ataxia, Sensory	0.0107361
545	Vitiligo	0.011237	Abnormal coordination	0.0107361
546	Spastic Paraplegia, Hereditary	0.0112259	Tremor, Rubral	0.0106827
547	Depression, Bipolar	0.0110576	Congenital adrenal hyperplasia	0.0106307
548	Dysthymic Disorder	0.011015	Ataxia, Truncal	0.0106302
549	Osteosarcoma	0.0109563	Paraganglioma	0.0106024
550	Substance Withdrawal Syndrome	0.0109555	Ataxia, Appendicular	0.0105992
551	Withdrawal Symptoms	0.0109482	Myocarditis	0.0105908
552	Drug Withdrawal Symptoms	0.0109325	Macular degeneration	0.0105861
553	Salivary Gland Neoplasms	0.0108566	Diabetic Retinopathy	0.0104512
554	Growth Disorders	0.0108398	Eosinophilia	0.0104364
555	Osteoporosis, Senile	0.010823	Premature Birth	0.0103964
556	Glomerulonephritis	0.0107541	Zellweger Syndrome	0.0103435
557	Cleft palate, isolated	0.0107446	Brain Diseases	0.0103287
558	Subfertility, Male	0.0107354	Pseudohermaphroditism	0.0103155
559	Hypotension	0.0106097	Hyperthyroidism	0.0102487
560	Osteoporosis, Age-Related	0.0105046	Acquired Immunodeficiency Syndrome	0.0101996
561	Post-Traumatic Osteoporosis	0.010493	Pre-Eclampsia	0.0101953
562	nervous system disorder	0.0104646	Delirium, Dementia, Amnestic, Cognitive Disorders	0.0101935
563	Lobar Pneumonia	0.0104594	Leishmaniasis, Visceral	0.0101512
564	Pneumonitis	0.0104546	Rhabdomyosarcoma	0.0101205
565	IGA Glomerulonephritis	0.0104177	Intestinal Neoplasms	0.0101089
566	Ataxia, Spinocerebellar	0.0104102	Mental Retardation	0.0100009
567	Paranoid Schizophrenia	0.010405	Neoplasms, Germ Cell and Embryonal	0.00998687
568	Keloid	0.0103534	Systemic Scleroderma	0.00995272
569	Lens Diseases	0.0103452	Amnesia	0.00993754
570	Refractory anemia with ringed sideroblasts	0.0102714	Papilloma, Squamous Cell	0.00992207
571	Depressive disorder NEC in SNOMEDCT	0.0102122	Ulcer of esophagus	0.00991827
572	Congenital Hand Deformities	0.0102027	Fasting Hypoglycemia	0.00989668
573	Manic Disorder	0.0101944	Reactive hypoglycemia	0.00989668
574	Manic	0.0101529	Papillomatosis	0.00988033
575	Malignant neoplasm of salivary gland	0.0101308	Arthritis, Psoriatic	0.00987478
576	Pheochromocytoma	0.0100812	Dissociative Amnesia	0.00983976
577	Hypopigmentation disorder	0.0100466	Adenomatous Polyposis Coli	0.00982458
578	Diaphragmatic Hernia	0.0100051	Cystic Fibrosis	0.00979218
579	Respiratory Distress Syndrome, Adult	0.00998226	Polydactyly	0.00977671
580	Autoimmune Diseases	0.00997911	Juvenile Myelomonocytic Leukemia	0.00977642
581	Nonalcoholic Steatohepatitis	0.00993704	Microphthalmos	0.00973352
582	Discoloration of skin	0.00975333	Deafness	0.00966347
583	Tumoral calcinosis	0.00969511	Adrenal Cancer	0.00961706
584	Heart Diseases	0.00964779	Cardiomyopathy, Hypertrophic, Familial	0.00960597
585	Hypercholesterolemia	0.00960811	Adenocarcinoma Of Esophagus	0.00959925
586	Cerebrovascular accident	0.0095924	Leukemia, Plasma Cell	0.00954263
587	PULMONARY DISEASE, CHRONIC OBSTRUCTIVE, SEVERE EARLY-ONSET	0.00949953	Hypotrichosis	0.00937538
588	Leukopenia	0.00945929	Schizoaffective Disorder	0.00936779
589	Myocardial Reperfusion Injury	0.00943668	Neurotoxicity Syndromes	0.0092992
590	Neoplasm Recurrence, Local	0.00942826	Hodgkin Disease	0.00928607
591	Charcot-Marie-Tooth Disease	0.00940297	Nephritis, Interstitial	0.00919967
592	Thrombus	0.00931159	Psychotic Disorders	0.00919238
593	Pancreatic carcinoma	0.00926397	Schizophreniform Disorders	0.00910919
594	Hypertrophic Cardiomyopathy	0.0091891	Hemochromatosis	0.00910423
595	Delirium, Dementia, Amnestic, Cognitive Disorders	0.00908549	Leishmaniasis, Cutaneous	0.00907271
596	Pain	0.00906005	Amyloidosis	0.00905052
597	Crohn's disease of large bowel	0.00905833	Febrile Convulsions	0.00904031
598	Macular degeneration	0.00904564	leiomyosarcoma	0.00903155
599	Microcalcification	0.0090227	Arthrogryposis	0.00901521
600	Regional enteritis	0.00900322	Afibrinogenemia	0.00898077
601	Diabetic Nephropathy	0.00896409	Leukemia, Monocytic, Chronic	0.00897259
602	Adrenal Gland Diseases	0.00896331	Essential Hypertension	0.00895683
603	Crohn's disease of the ileum	0.00894937	Vascular Diseases	0.00893085
604	IIeocolitis	0.0089461	Epilepsy, Frontal Lobe	0.00892531
605	Metabolic Bone Disorder	0.00894477	Low Grade Lymphoma (neoplasm)	0.0089183
606	Hypogonadism	0.00889829	High Grade Lymphoma (neoplasm)	0.0089183
607	Proteinuria	0.00887863	Lipoidosis	0.00890809
608	Ache	0.00884387	Thrombocythemia, Essential	0.00885905
609	Suffering, Physical	0.00884387	Holoprosencephaly	0.00881994
610	Pain, Crushing	0.00884387	Diffuse Mixed-Cell Lymphoma	0.00879426
611	Pain, Migratory	0.00884387	Testicular Neoplasms	0.00876711
612	Pain, Splitting	0.00884387	Lymphoma, Intermediate-Grade	0.00875952
613	Pain, Burning	0.00884387	Lymphoma, Undifferentiated	0.00875952
614	Radiating pain	0.00884387	Lymphoma, Small Noncleaved-Cell	0.00875952
615	Impaired cognition	0.00880006	Lymphoma, Mixed-Cell	0.00875952
616	Cardiomyopathy, Familial Idiopathic	0.00879913	Lens Opacities	0.00875135
617	Ischemic stroke	0.00876227	Lymphoma, Diffuse	0.00871224
618	Goiter	0.00873374	Non-medullary thyroid carcinoma	0.00865328
619	Cleft Lip	0.00872529	Necrotizing Enterocolitis	0.00854937
620	Desmoplastic Medulloblastoma	0.00868431	Loeys-Dietz Syndrome	0.00847465
621	Chordoma	0.00864397	Leigh Disease	0.00843817
622	Tooth Diseases	0.00861487	Leishmaniasis	0.00842095
623	Scleroderma	0.00859934	Familial Intestinal Polyposis	0.00839643
624	Nodular glomerulosclerosis	0.00855256	Polyposis, Adenomatous Intestinal	0.00839643
625	Gilbert Disease (disorder)	0.00852185	Velopharyngeal Insufficiency	0.00836257
626	Medullomyoblastoma	0.00850913	Centronuclear myopathy	0.0083471
627	Paraganglioma	0.0084762	Congenital Structural Myopathy	0.00829223
628	Medulloblastoma, Childhood	0.00846341	Pseudoaphakia	0.00827413
629	Melanotic medulloblastoma	0.00846341	Thyroid Diseases	0.00817431
630	Medulloblastoma, Adult	0.00846341	Skin Abnormalities	0.00816468
631	Lipoidosis	0.00836424	Scleroderma	0.00816001
632	Retinitis Pigmentosa	0.00835495	Spondyloepiphyseal Dysplasia	0.00814016
633	Neoplasms, Experimental	0.0082898	Bartter Disease	0.00803888
634	Memory Disorders	0.00828189	Congenital ocular coloboma (disorder)	0.00797612
635	Spondylarthropathies	0.00826755	Pituitary Gland, Anterior	0.00796941
636	Anti-Neutrophil Cytoplasmic Antibody-Associated Vasculitis	0.00826208	Dystonia	0.00795277
637	MYELODYSPLASTIC SYNDROME	0.0082435	Absence Epilepsy	0.00794664
638	Memory impairment	0.00824279	Alopecia Areata	0.00791862
639	Hyperlipidemia	0.00816487	Erectile dysfunction	0.00791658
640	Hyperthyroidism	0.0081629	Aortic Aneurysm, Abdominal	0.00785529
641	Hair Diseases	0.00813349	Hypergammaglobulinemia	0.00784682
642	Child Development Disorders, Pervasive	0.00811918	Night Blindness	0.00783836
643	Nephrotic Syndrome	0.00808937	Nephritis, Tubulointerstitial	0.00776977
644	Leigh Disease	0.00801593	Loeys-Dietz Aortic Aneurysm Syndrome	0.00772423
645	Congenital Heart Defects	0.00797989	Hemolytic-Uremic Syndrome	0.00765068
646	leiomyosarcoma	0.00793543	Hypopigmentation disorder	0.0076428
647	Systemic Scleroderma	0.00792558	Lens Diseases	0.00763842
648	Anxiety neurosis (finding)	0.00791632	Jervell-Lange Nielsen Syndrome	0.00763463
649	Mesothelioma	0.00789165	Pleural Diseases	0.0075853
650	Disease of adrenal medulla	0.00787923	Disorders of Sex Development	0.00751233
651	Corpus Luteum Cyst	0.00779165	Uveitis	0.00750591
652	Memory Disorder, Spatial	0.00778866	Respiratory Failure	0.00749424
653	Memory Loss	0.00778866	Spina Bifida	0.00747497
654	Age-Related Memory Disorders	0.00778866	Glycogen Storage Disease	0.007456
655	Memory Disorder, Semantic	0.00778866	Asbestosis	0.00745104
656	Biliary Cirrhosis, Secondary	0.00776378	Glaucoma	0.00744316
657	Diabetes, Autoimmune	0.00776237	Congenital Hypothyroidism	0.00740784
658	Muscular Atrophy	0.0077377	Uterine Cancer	0.0073661
659	Neoplasms, Germ Cell and Embryonal	0.0077123	Pulmonary Embolism	0.00735939
660	Hepatitis, Chronic	0.0076881	Hermaphroditism	0.00735705
661	Drug Allergy	0.00761098	Tonic-Clonic Epilepsy	0.0072908
662	Ductal Carcinoma In Situ with Microinvasion	0.00759631	Primary hypogonadism	0.00728759
663	Graves Disease	0.00758533	Ambiguous Genitalia	0.00727737
664	Vasculitis	0.00758319	Language Delay	0.00726745
665	familial atrial fibrillation	0.0075815	Speech Delay	0.00724556
666	Hepatitis B	0.00757372	hearing impairment	0.00724322
667	Agranulocytosis	0.00756819	Hypothermia, natural	0.00722921
668	Lens Opacities	0.00755352	Ankylosing spondylitis	0.00722075
669	Neurodegenerative Disorders	0.00755098	Palmoplantar Keratosis	0.00721812
670	Basal cell carcinoma	0.00754857	Contracture	0.00716558
671	Myomatous neoplasm	0.00754599	Vasculitis	0.00714749
672	Behavior Disorders	0.00750961	Hypogonadotropic hypogonadism	0.00713727
673	Marfan Syndrome	0.00739276	MELAS Syndrome	0.00712881
674	Neoplasms, Muscle Tissue	0.00737512	Mitochondrial Myopathies	0.00709816
675	Skin Diseases, Vascular	0.00729961	Bone Marrow Diseases	0.00709436
676	Degenerative Diseases, Central Nervous System	0.00729137	Chronic granulomatous disease	0.00706459
677	Uveitis	0.00727546	Fibroid Tumor	0.00701672
678	Pseudoaphakia	0.00724468	Oligospermia	0.00697411
679	Thyroid Diseases	0.0072391	Hypogonadism, Isolated Hypogonadotropic	0.00696769
680	Pancreatitis	0.00723087	Ovarian Failure, Premature	0.0069566
681	Degenerative Diseases, Spinal Cord	0.00721845	Fanconi Anemia	0.0069026
682	Multiple Sclerosis, Acute Fulminating	0.00721784	alpha-Thalassemia	0.00687546
683	Renal Tubular Transport, Inborn Errors	0.00721169	Heinz Body Anemias	0.00686962
684	Leukemia, Lymphocytic, Acute, L2	0.00720006	Skin Diseases, Vascular	0.00686261
685	Hypothyroidism	0.00719468	Cerebral Infarction	0.00685327
686	Hyperplasia	0.00718569	Brachydactyly	0.00684714
687	Leukemia, Lymphocytic, Acute, L1	0.00717177	Cachexia	0.00683839
688	Primary malignant neoplasm of brain	0.00717165	Retinal Detachment	0.00679957
689	Malignant neoplasm of kidney	0.0071362	Neutropenia	0.00670879
690	Neoplasms, Intracranial	0.00711977	Bardet-Biedl Syndrome	0.00664079
691	Brain Tumor, Primary	0.00711977	Spastic Paraplegia, Hereditary	0.00661247
692	Brain Tumor, Recurrent	0.00711977	Obsessive-Compulsive Disorder	0.0066008
693	Benign neoplasm of brain, unspecified	0.00711977	Ehlers-Danlos Syndrome	0.00657044
694	Hyperactive behavior	0.00707114	Graves Disease	0.00656169
695	Hyperkinesia, Generalized	0.00707114	insulinoma	0.00654447
696	Papillary adenocarcinoma	0.00699613	Aortic Aneurysm, Thoracic	0.00649339
697	Exophthalmos	0.00692217	Hirschsprung Disease	0.00646479
698	Glaucoma	0.00687457	Pseudohypoaldosteronism	0.00642509
699	Alcohol-Related Disorders	0.00683504	Congenital neurologic anomalies	0.00641079
700	Eczema, Infantile	0.00679684	Gestational Diabetes	0.00641079
701	Thyroid Gland Follicular Adenoma	0.00677656	Pseudohypoaldosteronism, Type I	0.00637489
702	Contracture	0.00672933	Sudden Unexplained Nocturnal Death Syndrome (SUNDS)	0.00636642
703	Chloracne	0.00669984	Congenital abnormal Synostosis	0.00636525
704	cervical cancer	0.00668416	Brugada ECG Pattern	0.00636321
705	Endogenous depression	0.00667707	Narcolepsy	0.00632118
706	Paroxysmal atrial fibrillation	0.0066763	Heart Block	0.0063171
707	Focal glomerulosclerosis	0.00667273	Embryonal Neoplasm	0.00631447
708	Persistent atrial fibrillation	0.00666613	Pheochromocytoma, Extra-Adrenal	0.00628236
709	Melancholia	0.00666026	Fanconi Syndrome	0.00628207
710	Toxic Epidermal Necrolysis	0.00665626	Muscular Dystrophies, Limb-Girdle	0.00625084
711	Cardiovascular Diseases	0.00665479	Morphine Dependence	0.00624296
712	Stevens-Johnson Syndrome Toxic Epidermal Necrolysis Spectrum	0.00663666	Leukopenia	0.00624208
713	Depression, Neurotic	0.00663091	Uterine Fibroids	0.00621406
714	Refractory anemias	0.00662241	Metabolic Diseases	0.00620443
715	Depressive Syndrome	0.00661885	Epidermolysis Bullosa	0.00617524
716	Carcinoma, Transitional Cell	0.00661035	Fetal Growth Retardation	0.00615218
717	Hypotrichosis	0.00660565	Neoplasms, Vascular Tissue	0.00612358
718	Learning Disorders	0.00654178	Parasagittal Meningioma	0.00607951
719	Cytochrome-c Oxidase Deficiency	0.00653375	Berylliosis	0.00607309
720	Ciliary Motility Disorders	0.00649279	Dystonia, Limb	0.00607279
721	Stevens-Johnson Syndrome	0.00644628	Dystonia, Paroxysmal	0.00607279
722	Heart valve disease	0.0064429	Myomatous neoplasm	0.00606696
723	Follicular adenoma	0.00641001	Intracranial Meningioma	0.00606521
724	Hypercholesterolemia, Familial	0.00640968	Spinal Meningioma	0.00606521
725	Anemia	0.0064095	Neoplasms, Muscle Tissue	0.0060439
726	Adenoma, Monomorphic	0.00640871	Intraorbital Meningioma	0.00602463
727	Adenoma, Microcystic	0.00640035	Olfactory Groove Meningioma	0.00602113
728	Adenoma, Trabecular	0.00639994	Clear Cell Meningioma	0.00602113
729	Adverse effects	0.00639622	Intraventricular Meningioma	0.00602113
730	Edema	0.00639126	Psammomatous Meningioma	0.00602113
731	Adenoma, Basal Cell	0.00639109	Fibrous Meningioma	0.00602113
732	Papillary adenoma	0.00638446	Angiomatous Meningioma	0.00602113
733	Amyotrophic Lateral Sclerosis With Dementia	0.00637657	Transitional Meningioma	0.00602113
734	Poisoning	0.0063637	Microcystic meningioma	0.00602113
735	Polyarteritis Nodosa	0.00636148	Cerebral Convexity Meningioma	0.00602113
736	Bone Marrow Diseases	0.00636066	Benign Meningioma	0.00602113
737	Ichthyoses	0.00632774	Secretory meningioma	0.00602113
738	Leukemia, Myeloid, Chronic-Phase	0.00632498	Meningothelial meningioma	0.00602113
739	Agammaglobulinemia	0.0063246	Hereditary corneal dystrophy	0.00599486
740	Myopathy	0.00631848	Pseudohypoaldosteronism, Type I, Autosomal Recessive	0.00593999
741	Tooth Abnormalities	0.00630193	Heroin Dependence	0.00593532
742	Acute Cerebrovascular Accidents	0.00627577	Arhinencephaly	0.00593182
743	Diabetic Angiopathies	0.00627383	Alobar Holoprosencephaly	0.00591255
744	Allergic disposition	0.00626598	Semilobar Holoprosencephaly	0.00591255
745	Chronic Airflow Obstruction	0.00624903	Lobar Holoprosencephaly	0.00591255
746	Localized Carcinoma	0.00624701	Rickets	0.00590438
747	Localized Malignant Neoplasm	0.00624701	Malignant tumor of pleura	0.00590321
748	Overinclusion	0.00620058	Hypoactive Sexual Desire Disorder	0.00589942
749	Glycogen Storage Disease	0.00618466	Syndactyly	0.0058895
750	Dental caries	0.00617328	Extrapyramidal Disorders	0.00585184
751	Hepatitis C	0.00616151	Ocular Hypertension	0.00584513
752	Tooth Demineralization	0.00605465	Diabetes Insipidus	0.00579931
753	Bone Diseases, Developmental	0.00605339	Testicular Germ Cell Tumor	0.00578997
754	Behcet Syndrome	0.00600451	Pleural Mesothelioma	0.00577596
755	Amyotrophic Lateral Sclerosis, Guam Form	0.00599014	Ventricular Fibrillation	0.00576807
756	Syndrome	0.00598413	Asthma, Aspirin-Induced	0.0057637
757	Hepatitis A	0.00598259	Leukoencephalopathies	0.00576107
758	Squamous cell carcinoma of the head and neck	0.00597374	Arrhythmogenic Right Ventricular Dysplasia	0.00575669
759	Hepatitis, Viral, Human	0.00593541	Carotid Artery Diseases	0.00572634
760	Albinism, Ocular	0.00593241	Malignant Pleural Mesothelioma	0.00572488
761	Acrania	0.00592371	Ankylosis	0.00571524
762	Muscular Dystrophies, Limb-Girdle	0.00589547	Tooth Diseases	0.00571437
763	Craniosynostosis	0.00587781	Epilepsies, Myoclonic	0.00569715
764	Alopecia Areata	0.00586588	Interstitial Cystitis	0.00568577
765	Essential Hypertension	0.00584427	Neuromuscular Diseases	0.00566796
766	Hereditary corneal dystrophy	0.00580559	Hepatitis A	0.00565716
767	Deep Vein Thrombosis	0.00577245	Thalassemia	0.00558624
768	Nicotine Dependence	0.00575871	Agammaglobulinemia	0.00554887
769	Tetralogy of Fallot	0.00573882	Alopecia	0.00553486
770	Infarction, Middle Cerebral Artery	0.00571504	Purpura, Thrombotic Thrombocytopenic	0.00552056
771	Middle Cerebral Artery Syndrome	0.0057096	Gonadal Dysgenesis	0.00549079
772	Congenital ocular coloboma (disorder)	0.0057059	Congenital Nonbullous Ichthyosiform Erythroderma	0.00548028
773	Middle Cerebral Artery Occlusion	0.00570405	Transient Cerebral Ischemia	0.00547882
774	Middle Cerebral Artery Thrombosis	0.00570405	Aortic Aneurysm	0.00547415
775	Right Middle Cerebral Artery Infarction	0.00570405	Dystonia Disorders	0.00542979
776	Left Middle Cerebral Artery Infarction	0.00570405	Alopecia, Male Pattern	0.00542687
777	Embolic Infarction, Middle Cerebral Artery	0.00570405	Aplasia of the 3rd metacarpal	0.00541841
778	Thrombotic Infarction, Middle Cerebral Artery	0.00570405	Costello syndrome (disorder)	0.00541169
779	Middle Cerebral Artery Embolus	0.00570405	Hypophosphatemia	0.00541023
780	Polydactyly	0.0056946	Hyperhomocysteinemia	0.00539068
781	Lymphatic Metastasis	0.00569426	Transient Ischemic Attack	0.00538805
782	Cystic Kidney Diseases	0.00566705	Uterine Neoplasms	0.0053825
783	Acquired Immunodeficiency Syndrome	0.0056635	Acute monocytic leukemia	0.00537754
784	Diabetic Retinopathy	0.0056615	Pleurisy	0.00535945
785	Bright Disease	0.00564921	Sarcoidosis	0.00533902
786	Deafness	0.00563805	Microangiopathic hemolytic anemia	0.0053323
787	Recurrence (disease attribute)	0.00563279	Leprosy	0.00533143
788	Encephalopathies	0.00560303	Liddle Syndrome	0.00531508
789	Inborn Errors of Metabolism	0.00559313	Polycystic Kidney Diseases	0.0053107
790	Arthrogryposis	0.00558083	Anthracosis	0.00530195
791	Anoxia	0.0055683	Spinal Muscular Atrophy	0.00529669
792	Refractory anaemia with excess blasts	0.00556671	Refractory anemias	0.00528239
793	Cerebral Hemorrhage	0.00556263	Osteitis Deformans	0.00522985
794	Acute Coronary Syndrome	0.00554257	Myasthenia Gravis	0.00522197
795	Multiple congenital anomalies	0.00553166	NADH:Q(1) Oxidoreductase deficiency	0.00518053
796	Severe Congenital Microcephaly	0.00552948	Aortic Diseases	0.00517819
797	Microlissencephaly	0.00552948	Ciliary Motility Disorders	0.00517381
798	Learning Disabilities	0.00551833	Chronic interstitial cystitis	0.0051671
799	Prelingual Deafness	0.00550662	Ichthyoses	0.00516243
800	Deafness, Acquired	0.00550662	Ependymoblastoma	0.00516185
801	Deaf Mutism	0.00550662	Medulloepithelioma	0.00516185
802	Hearing Loss, Extreme	0.00550662	Osteogenesis Imperfecta	0.00515688
803	Epilepsy, Temporal Lobe	0.00550603	Common Variable Immunodeficiency	0.00515659
804	Testicular Neoplasms	0.00549981	Impaired cognition	0.0051528
805	Sezary Syndrome	0.00548877	Cerebral Primitive Neuroectodermal Tumor	0.00515163
806	Ischemia	0.00547784	Asphyxia Neonatorum	0.00513383
807	Hypoxia	0.00547723	Skin Diseases, Vesiculobullous	0.0051166
808	MITOCHONDRIAL COMPLEX I DEFICIENCY	0.00546586	Uterine Diseases	0.00510814
809	Anoxemia	0.00546428	Aneurysm, Dissecting	0.00509209
810	Venous Thrombosis	0.00544666	Disseminated Intravascular Coagulation	0.00508391
811	Hypoxemia	0.00544326	Meningeal Neoplasms	0.00504626
812	Anasarca	0.00540654	Cholangitis	0.00504247
813	Zellweger Syndrome	0.00539933	Xeroderma Pigmentosum	0.00500248
814	Pigmented Basal Cell Carcinoma	0.00539098	Demyelinating Diseases	0.00499314
815	Urolithiasis	0.00536296	Cortical Dysplasia	0.00497359
816	Parkinsonism, Juvenile	0.00535894	Idiopathic pulmonary arterial hypertension	0.00493681
817	Palmoplantar Keratosis	0.00534754	Invasive Ductal Breast Carcinoma	0.0049228
818	Hodgkin Disease	0.00532214	Viral hepatitis	0.0049012
819	Long QT Syndrome	0.00531637	Seizure, Febrile, Complex	0.00489945
820	Subependymal Giant Cell Astrocytoma	0.00531341	Seizure, Febrile, Simple	0.00489945
821	Hyalinosis, Segmental Glomerular	0.00531218	Hereditary Nonpolyposis Colorectal Neoplasms	0.00487931
822	Hemochromatosis	0.00530825	Exanthema	0.00487522
823	Severe Combined Immunodeficiency	0.00527409	Esophageal carcinoma	0.00484808
824	Learning Disturbance	0.00526319	Corneal Diseases	0.00481947
825	Adult Learning Disorders	0.00526319	Sciatic Neuropathy	0.00481539
826	Androgenetic Alopecia	0.00526033	Aplastic Anemia	0.00479671
827	Mycoplasma-Induced Stevens-Johnson Syndrome	0.00525459	Lesion of Sciatic Nerve	0.00479554
828	Drug-Induced Stevens Johnson Syndrome	0.00525459	Turner Syndrome	0.00478416
829	Diffuse Astrocytoma	0.00524598	Iron deficiency anemia	0.0047754
830	Cholestasis, Extrahepatic	0.00523907	Hypogammaglobulinemia	0.0047754
831	Hemangiosarcoma	0.00523717	Teratocarcinoma	0.00476577
832	Female infertility	0.00523264	Smith-Lemli-Opitz Syndrome	0.00475584
833	Phosphorus Metabolism Disorders	0.00521745	Carcinoma, Endometrioid	0.00475001
834	Neural Tube Defects	0.00520351	Coffin-Siris syndrome	0.00474096
835	PARKINSON DISEASE 2, AUTOSOMAL RECESSIVE JUVENILE	0.00519444	Adrenoleukodystrophy	0.00471498
836	Pilocytic Astrocytoma	0.00519401	Hyperoxaluria	0.00470885
837	Childhood Cerebral Astrocytoma	0.00519401	Hypokalemia	0.0046998
838	Anaplastic astrocytoma	0.00519401	Methylmalonic acidemia	0.00469659
839	Protoplasmic astrocytoma	0.00519401	Cannabis Dependence	0.00467996
840	Juvenile Pilocytic Astrocytoma	0.00519401	Intracranial Hemorrhages	0.00463822
841	Gemistocytic astrocytoma	0.00519401	Glaucoma, Open-Angle	0.00462508
842	Grade I Astrocytoma	0.00519401	Blind Vision	0.00461983
843	Intracranial Astrocytoma	0.00519401	Lingual-Facial-Buccal Dyskinesia	0.00456612
844	Mixed oligoastrocytoma	0.00519401	Acanthosis Nigricans	0.00454511
845	Fibrillary Astrocytoma	0.00519401	Pemphigus	0.00454102
846	Cerebral Astrocytoma	0.00519401	Osteopenia	0.00452497
847	Zellweger Spectrum	0.00517161	Sicca Syndrome	0.00446134
848	Retinal Degeneration	0.00513943	Adrenal gland hypofunction	0.00445725
849	Ehlers-Danlos Syndrome	0.00513881	Esophagitis	0.00444558
850	Mental Retardation, X-Linked	0.00513829	Pituitary Adenoma	0.00442661
851	Zellweger-Like Syndrome	0.00513639	Color vision defect	0.00442223
852	Leber Congenital Amaurosis	0.00509284	Leber Congenital Amaurosis	0.0044053
853	Craniorachischisis	0.00508473	Acute myelomonocytic leukemia	0.00440063
854	Iniencephaly	0.00508473	Methemoglobinemia	0.00435014
855	Alcohol abuse	0.00508114	Sjogren's Syndrome	0.00434722
856	Tethered Cord Syndrome	0.00506383	Acidosis, Lactic	0.00432708
857	Diastematomyelia	0.00506086	Bonnevie-Ullrich Syndrome	0.00431686
858	Autosomal Dominant Parkinsonism	0.00505237	Amenorrhea	0.00431102
859	Familial Juvenile Parkinsonism	0.00505237	Lipid Metabolism, Inborn Errors	0.00429351
860	Autosomal Recessive Parkinsonism	0.00505237	Mitochondrial Encephalomyopathies	0.00429118
861	Autosomal Dominant Juvenile Parkinson Disease	0.00505237	Pancreatitis, Chronic	0.00428388
862	Ramsay Hunt Paralysis Syndrome	0.00505237	Albinism, Ocular	0.0042722
863	Neurenteric Cyst	0.00504603	Bare Lymphocyte Syndrome	0.0042617
864	Severe Sepsis	0.00503357	Gout	0.00424418
865	Hypertrophy	0.00503243	Osteopetrosis	0.00421033
866	Exencephaly	0.00503217	Cytochrome-c Oxidase Deficiency	0.00419398
867	Spinal Cord Myelodysplasia	0.00503217	Teratoma	0.00419048
868	Testicular Germ Cell Tumor	0.00500294	Chronic progressive external ophthalmoplegia	0.00418639
869	Down Syndrome	0.00499718	Bullous pemphigoid	0.00418581
870	Sclerosis	0.00497622	Anemia, Megaloblastic	0.00417034
871	Spinal Muscular Atrophy	0.00494364	Atrial Septal Defects	0.00416158
872	Subfertility, Female	0.00492443	Dyskinetic syndrome	0.00416071
873	Sterility, Postpartum	0.00492443	Diarrhea	0.00414378
874	Drug Eruptions	0.00488435	Prader-Willi Syndrome	0.00412714
875	Intraocular pressure disorder	0.00487853	Williams Syndrome	0.00409533
876	Corneal Diseases	0.00485315	Rhinitis	0.00406643
877	Intrahepatic Cholangiocarcinoma	0.00481669	Hyperkeratosis, Epidermolytic	0.00406264
878	Cholangiocarcinoma	0.00481463	Cerebral Edema	0.00405943
879	Extrahepatic Cholangiocarcinoma	0.00481463	Pachyonychia Congenita	0.00405534
880	Uncinate Epilepsy	0.00477815	Chromosome Breakage	0.00402528
881	Pathological accumulation of air in tissues	0.0047734	Ewings sarcoma	0.00401594
882	Hematopoetic Myelodysplasia	0.00477017	Lymphocyte Rich Classical Hodgkin Lymphoma	0.00399463
883	Retinal Diseases	0.00475703	Mixed Cellularity Hodgkin Lymphoma	0.00399463
884	Epilepsy, Lateral Temporal	0.00475619	Obesity, Morbid	0.00398792
885	Epilepsy, Benign Psychomotor, Childhood	0.00474104	Monilethrix	0.00396486
886	Peroxisome biogenesis disorders	0.00473877	Duodenal Ulcer	0.00396136
887	Microphthalmos	0.00472004	Adult Hodgkin Lymphoma	0.0039596
888	Pyemia	0.00471566	Nausea	0.00394297
889	Adrenocortical carcinoma	0.00469488	Acne	0.00393625
890	Bilateral Wilms Tumor	0.00465795	Gastrointestinal Diseases	0.00393509
891	Esophageal carcinoma	0.00465763	Cryptorchidism	0.00390969
892	Fever	0.00465626	Nevus sebaceous	0.00389072
893	Brain Diseases	0.00464671	Lymphedema	0.00388255
894	Leprosy	0.00464365	Usher Syndrome	0.00387408
895	Left Ventricular Hypertrophy	0.00464234	Cardiovascular Abnormalities	0.00386416
896	Immunologic Deficiency Syndromes	0.00463611	Plagiocephaly	0.00385424
897	Amino Acid Metabolism, Inborn Errors	0.00463287	Ventricular Septal Defects	0.00385015
898	Disorder of male reproductive system	0.00462153	Gaucher Disease	0.0038484
899	Respiratory Failure	0.00460391	Myotonia Congenita	0.00384139
900	Hyperlipoproteinemias	0.00460043	Neuronal Ceroid-Lipofuscinoses	0.00382855
901	Hyperlipoproteinemia Type IIa	0.00459756	Asterixis	0.00382738
902	Exanthema	0.00457661	Branchio-Oto-Renal Syndrome	0.0038268
903	Movement Disorders	0.00456108	Hemiballismus	0.00382155
904	Nephrosis	0.00455999	Aganglionosis, Colonic	0.00381337
905	Ocular albinism, type I	0.0045581	Cholangitis, Sclerosing	0.00381308
906	Dyslipidemias	0.00455241	Tongue Neoplasms	0.00381308
907	Hair and hair follicle diseases	0.00454907	Peroxisomal Disorders	0.00381191
908	Myasthenic Syndromes, Congenital	0.0045305	Precocious Puberty	0.00380987
909	Toxic Encephalitis	0.00452582	Hereditary Nonpolyposis Colorectal Cancer	0.00379732
910	Anterior uveitis	0.00452477	Renal tubular acidosis	0.00378419
911	Encephalopathy, Toxic	0.00452258	Panic Disorder	0.00376346
912	Neurotoxicity Syndromes	0.00449746	Pachyonychia Congenita, Jadassohn Lewandowsky Type	0.00375062
913	Multiple Epiphyseal Dysplasia	0.00449594	Malignant neoplasm of tongue	0.00375033
914	Bardet-Biedl Syndrome	0.00449514	Blood Platelet Disorders	0.0037369
915	Pneumoconiosis	0.00447672	Hyperphagia	0.00373019
916	Hepatolenticular Degeneration	0.00446557	Optic Atrophy, Hereditary, Leber	0.00372552
917	Optic Atrophies, Hereditary	0.00444172	Nerve Sheath Tumors	0.00372114
918	Liver Cirrhosis, Alcoholic	0.00440739	Creutzfeldt-Jakob disease	0.0037191
919	Fetal Growth Retardation	0.00440223	Agranulocytosis	0.00370917
920	Calcium Metabolism Disorders	0.004395	Polycythemia	0.0037045
921	Fanconi Anemia	0.0043939	Mental disorders	0.00368436
922	Flaviviridae Infections	0.00438368	Nephritis	0.00365284
923	Bagassosis	0.00438051	Ataxia Telangiectasia	0.00365226
924	Carcinoma, Pancreatic Ductal	0.00436962	Exophthalmos	0.00364963
925	Erectile dysfunction	0.00436583	Coagulation Protein Disorders	0.00364321
926	Dyslipoproteinemias	0.00435824	Disorders of Porphyrin Metabolism	0.00364087
927	Developmental Disabilities	0.00435734	Myoclonic Epilepsies, Progressive	0.00362891
928	Thrombocytopenia	0.0043334	Hyperaldosteronism	0.00362686
929	Bradycardia	0.00431336	Acute Megakaryocytic Leukemias	0.00362657
930	Traumatic injury	0.00430749	Skin carcinoma	0.00361694
931	Limb Deformities, Congenital	0.00430175	Tremor	0.00361198
932	Lymphoma, T-Cell, Cutaneous	0.0042937	Dwarfism	0.00358571
933	Albuminuria	0.00427574	Chronic kidney disease stage 5	0.0035787
934	Ocular Hypertension	0.00427524	Kallmann Syndrome	0.00357228
935	Hepatic Form of Wilson Disease	0.00426956	Cutis Laxa	0.00356995
936	Cicatrix	0.00425304	Epithelial ovarian cancer	0.00356995
937	Antibody Deficiency Syndrome	0.00424062	Ichthyosiform Erythroderma, Congenital	0.00355331
938	Adenomatous Polyposis Coli	0.00423028	Action Tremor	0.00353463
939	Congenital Disorders of Glycosylation	0.00422824	Kaposi Sarcoma	0.00353054
940	Non-medullary thyroid carcinoma	0.00422739	Anterior uveitis	0.00352004
941	Etat Marbre	0.00422157	Static Tremor	0.00351362
942	Oral Dyskinesia	0.00422157	Pruritus	0.00349785
943	Creutzfeldt-Jakob disease	0.00422097	Beckwith-Wiedemann Syndrome	0.00348268
944	Adrenal gland hypofunction	0.00421939	Sideroblastic anemia	0.00348122
945	Female Urogenital Diseases	0.00421768	Brain Edema	0.00347859
946	Ovarian Failure, Premature	0.00421457	Calcium Metabolism Disorders	0.00346283
947	Osteogenesis Imperfecta	0.00420956	Resting Tremor	0.00343218
948	Carcinoma, Endometrioid	0.00420394	Tremor, Limb	0.00343218
949	Hereditary hemochromatosis	0.00419975	Sudden infant death syndrome	0.00339336
950	Cystic Fibrosis	0.00419704	Senile Plaques	0.00338723
951	Familial Nonmedullary Thyroid Cancer	0.00419342	Neoplasms, Bone Tissue	0.00338052
952	Methylmalonic acidemia	0.00419167	Papillary adenocarcinoma	0.00337614
953	Stage I Endometrial Carcinoma	0.0041914	Familial partial lipodystrophy	0.00335921
954	Agenesis of corpus callosum	0.0041868	Carcinoid Tumor	0.00335075
955	Ankylosing spondylitis	0.00417798	Hypolipoproteinemias	0.00334841
956	Slow Virus Diseases	0.00416927	Osteosarcoma of bone	0.00334725
957	T-Cell Lymphoma	0.00416376	Thymoma	0.0033417
958	Night blindness, congenital stationary	0.00415435	Optic Atrophy	0.00332886
959	Uterine Diseases	0.00415179	Marijuana Abuse	0.00331543
960	Generalized Anxiety Disorder	0.00413175	Brain hemorrhage	0.00331339
961	Chronic Persistent Hepatitis	0.00412675	Respiratory Insufficiency	0.00330989
962	Myoclonic Epilepsies, Progressive	0.00409005	Acidosis	0.00330872
963	Noonan Syndrome	0.00408866	Endemic Cretinism	0.00330142
964	Chronic active hepatitis	0.00408639	Hidradenitis Suppurativa	0.00329996
965	Wounds and Injuries	0.00408097	Biotin-Responsive Encephalopathy	0.00329558
966	Cryptogenic Chronic Hepatitis	0.00407674	Paralysed	0.00329237
967	Mycobacterium Infections	0.00407494	Junctional Epidermolysis Bullosa	0.00329062
968	Arthritis, Psoriatic	0.00406686	Respiratory Depression	0.0032553
969	Ataxia	0.00405589	Migraine with Aura	0.00325268
970	Acidosis, Lactic	0.00405066	Alveolar rhabdomyosarcoma	0.00325268
971	Impaired glucose tolerance	0.0040477	Malignant Squamous Cell Neoplasm	0.00325151
972	Child Development Disorders, Specific	0.00404717	Hyperthyroxinemia	0.00325122
973	Child Development Deviations	0.00404717	Wiskott-Aldrich Syndrome	0.00324772
974	Eye Abnormalities	0.00403723	Ehlers-Danlos syndrome type 1	0.00323925
975	Syndactyly	0.00402959	Myotonic Dystrophy	0.00323079
976	Head Neoplasms	0.00399014	Dental caries	0.0032267
977	Congenital Foot Deformity	0.00398014	Familial Progressive Myoclonic Epilepsy	0.00321298
978	Williams Syndrome	0.00397918	Homocystinuria	0.0032089
979	Congenital abnormality of respiratory system	0.00397017	Basal Cell Neoplasm	0.00319839
980	Narcolepsy	0.00396921	Ectodermal Dysplasia	0.00319664
981	Anorexia	0.00395976	Phosphorus Metabolism Disorders	0.00317796
982	Neck Neoplasms	0.00394644	Peripheral Vascular Diseases	0.00317679
983	Cardiac Arrhythmia	0.00394353	Ileus	0.00317591
984	Congenital diaphragmatic hernia	0.00392668	Hypoparathyroidism	0.00317241
985	Cancer of Neck	0.00392562	Pachyonychia Congenita, Type 2 (disorder)	0.00316774
986	Bronchiectasis	0.00391642	Silicosis	0.00316278
987	Idiopathic pulmonary hypertension	0.00391206	May-White Syndrome	0.00314206
988	Oligospermia	0.00391116	Idiopathic pulmonary hypertension	0.00314089
989	Cancer of Head	0.00390984	Cannabis Abuse	0.00314001
990	Upper Aerodigestive Tract Neoplasms	0.00390019	Craniofacial Dysostosis	0.00313943
991	Granulomatous Slack Skin	0.00388804	Acrocephalosyndactylia	0.00313826
992	Sarcoidosis	0.00387924	Autosomal Recessive Polycystic Kidney Disease	0.00311083
993	Actinomycetales Infections	0.00387785	Aortic valve disorder	0.00309828
994	Congenital Hypothyroidism	0.00387189	Bone Diseases	0.00308105
995	Ankylosis	0.00386501	Atypical Inclusion-Body Disease	0.00307901
996	Optic Atrophy	0.00385465	Dentatorubral-Pallidoluysian Atrophy	0.00307901
997	Epithelial ovarian cancer	0.00384717	Action Myoclonus-Renal Failure Syndrome	0.00307901
998	Disorder of the optic nerve	0.00383131	Membranous glomerulonephritis	0.00307872
999	Congenital hernia of foramen of Bochdalek	0.00383069	Agenesis of corpus callosum	0.00307259
1000	Congenital hernia of foramen of Morgagni	0.00383069	Malignant neoplasm of endometrium	0.00306967
1001	Hyperglycemia	0.00382908	Methylmalonic aciduria	0.00306704
1002	Spondylarthritis	0.00381158	Basal Cell Nevus Syndrome	0.00304953
1003	Weight decreased	0.00380283	Hereditary Multiple Exostoses	0.00304836
1004	Mitochondrial Encephalomyopathies	0.00378942	Female Genital Diseases	0.00304603
1005	Reticulosarcoma	0.00377976	Ocular Motility Disorders	0.00301363
1006	Sleep Initiation and Maintenance Disorders	0.00377181	Subarachnoid Hemorrhage	0.00300254
1007	Idiopathic pulmonary arterial hypertension	0.00376785	Cerebral Amyloid Angiopathy	0.00299437
1008	Polycystic Kidney Diseases	0.00376161	Q Fever	0.00299145
1009	Oncocytic Neoplasm	0.0037526	Hypospadias	0.00295847
1010	Hepatitis, Autoimmune	0.0037288	Piebaldism	0.00295526
1011	Kidney Calculi	0.00371516	Familial Partial Lipodystrophy, Type 3	0.00295526
1012	Epilepsy, Generalized	0.00370753	Pneumoconiosis	0.00294125
1013	Lewy Body Disease	0.00370097	Congenital cerebral hernia	0.00293891
1014	Pulmonary Emphysema	0.0036943	Familial Partial Lipodystrophy, Type 2	0.00293658
1015	Hyperhomocysteinemia	0.00368188	Familial Partial Lipodystrophy, Type 1	0.00293658
1016	Acute Lung Injury	0.00368041	Hereditary nephritis	0.00293278
1017	Cardiomyopathy, Hypertrophic, Familial	0.00367769	Peripheral Nerve Sheath Neoplasm	0.00291623
1018	Iron Metabolism Disorders	0.00367397	Curling Ulcer	0.0029092
1019	Dextrocardia	0.00366547	Angioedema	0.00289297
1020	Meningioma	0.00366104	Secondary Parkinson Disease	0.00288795
1021	Fibromatosis	0.00364247	Perineurioma	0.00288433
1022	Carotid Artery Diseases	0.00362784	Diseases of mitral valve	0.00287262
1023	Leukemia, Monocytic, Chronic	0.00362446	Hyperprolactinemia	0.00286798
1024	Leishmaniasis	0.00362275	Hermanski-Pudlak Syndrome	0.00286419
1025	Rhabdomyosarcoma	0.00362108	Hypocalcemia	0.00286299
1026	Amyloidosis	0.0036178	Kartagener Syndrome	0.00286282
1027	Leukoencephalopathies	0.00361504	Retinal Dystrophies	0.00285692
1028	Psychomotor Disorders	0.00361043	Neuropathy	0.00284834
1029	Kartagener Syndrome	0.00360213	Progressive supranuclear palsy	0.00284598
1030	Schwartz-Jampel Syndrome	0.00359681	Blood Coagulation Disorders	0.00284393
1031	Hepatic Encephalopathy	0.00359369	LEOPARD Syndrome	0.00282601
1032	Language Disorders	0.00359295	Heart Septal Defects	0.00281746
1033	Neurocutaneous Syndromes	0.00359082	Pulmonary Alveolar Proteinosis	0.00280958
1034	Hyperglycemia, Postprandial	0.00358495	Hemangioma	0.00279131
1035	Attention Deficit Disorder	0.0035807	Malignant Uterine Corpus Neoplasm	0.00279032
1036	Psychosexual Disorders	0.00357747	Tuberous Sclerosis	0.00277981
1037	Autoimmune Diseases of the Nervous System	0.00357584	Waardenburg Syndrome	0.00277161
1038	Spinocerebellar Ataxia Type 2	0.0035738	Polycythemia Vera	0.00277146
1039	Asthma, Aspirin-Induced	0.00357336	Autoimmune Lymphoproliferative Syndrome	0.00275115
1040	Osteitis Deformans	0.00356102	Infantile Refsum Disease (disorder)	0.0027498
1041	Epidermolysis Bullosa	0.00354209	Angina, Unstable	0.00274788
1042	Urticaria	0.00353442	Robinow Syndrome	0.00273807
1043	Drug usage	0.00351275	Hereditary spherocytosis	0.0027336
1044	Prostatic Intraepithelial Neoplasias	0.00351051	Central Nervous System Neoplasms	0.00273039
1045	Lung Injury	0.0035057	Chronic myeloproliferative disorder	0.00272231
1046	Chronic Lung Injury	0.00350071	Dyspnea	0.00271098
1047	Injury wounds	0.00349902	Hyperkeratosis	0.00269449
1048	Dystonia Disorders	0.00348427	Friedreich Ataxia	0.00269379
1049	Cranioschisis	0.00348365	Developmental absence of tooth	0.00266916
1050	Research-Related Injuries	0.00347468	Arterial Occlusive Diseases	0.00266884
1051	Esophagitis	0.00347077	Apraxias	0.00266615
1052	Pancreatitis, Chronic	0.00346967	Carcinoma in Situ	0.00263075
1053	Acne	0.00346751	Intestinal Polyposis	0.002617
1054	Physiological Sexual Disorders	0.00345892	Factor V Deficiency	0.00261484
1055	Necrotizing Enterocolitis	0.00344617	Disorder of the optic nerve	0.00261043
1056	Juvenile Myelomonocytic Leukemia	0.00344055	Restrictive cardiomyopathy	0.00260751
1057	Eating Disorders	0.0034395	Primary sclerosing cholangitis	0.00260226
1058	Brugada Syndrome (disorder)	0.00342922	Color blindness	0.00258945
1059	Primary hypogonadism	0.00341384	Bagassosis	0.0025785
1060	Panic Disorder	0.0034112	Persian Gulf Syndrome	0.00257506
1061	Familial Intestinal Polyposis	0.00340661	Hamartoma	0.00255871
1062	Polyposis, Adenomatous Intestinal	0.00340661	Retinoblastoma	0.00255719
1063	Hereditary Central Nervous System Demyelinating Diseases	0.00340541	Lipodystrophy	0.00255252
1064	Night Blindness	0.00339507	Cardiac Arrest	0.00255103
1065	Aplastic Anemia	0.00339223	Mitral Valve Prolapse Syndrome	0.0025445
1066	African Burkitt's lymphoma	0.00337918	Thymic Carcinoma	0.00253948
1067	Migraine with Aura	0.0033785	Periodontitis	0.00252725
1068	Pyruvate Metabolism, Inborn Errors	0.00337554	Hemorrhagic Disorders	0.00252258
1069	Tachycardia, Ventricular	0.00337491	Urea Cycle Disorders, Inborn	0.00252158
1070	Obsessive-Compulsive Disorder	0.00337045	Vasospasm, Intracranial	0.00251344
1071	Dupuytren Contracture	0.003362	Hematological Disease	0.00250792
1072	Sensorineural Hearing Loss (disorder)	0.00336004	Shprintzen syndrome	0.00248741
1073	Amelogenesis Imperfecta	0.00335949	Neurotic Disorders	0.00248525
1074	Progressive supranuclear palsy	0.00334689	Corneal dystrophy	0.0024804
1075	Tobacco Dependence	0.00334119	EAR, PATELLA, SHORT STATURE SYNDROME	0.00247427
1076	Spinal Diseases	0.00334108	Mouth Diseases	0.00244359
1077	Viral hepatitis	0.00334082	Bernard-Soulier Syndrome	0.00243843
1078	Hydrocephalus	0.0033393	Glutaric Aciduria IIC	0.00243516
1079	Hyperlipoproteinemia Type IIb	0.00332491	Steroid Metabolism, Inborn Errors	0.00243189
1080	Gonadal Dysgenesis	0.00331207	Anemia, Macrocytic	0.00241703
1081	Iron deficiency anemia	0.00330904	Keratoderma, Palmoplantar, Diffuse	0.00240971
1082	Vascular Diseases	0.00330774	Myopathies, Nemaline	0.00240959
1083	Gout	0.00330442	Mouth Abnormalities	0.00240775
1084	Abnormal coordination	0.00330413	Ewings sarcoma-primitive neuroectodermal tumor (PNET)	0.00240355
1085	Gliosis	0.00329533	Breast Neoplasms, Male	0.00240092
1086	Rickets	0.00329504	Mucopolysaccharidosis III	0.00237535
1087	Nicotine Use Disorder	0.00329485	Hereditary hemorrhagic telangiectasia	0.00237422
1088	Astrocytosis	0.00329132	Hyperphosphatemia (disorder)	0.00237194
1089	Fibroid Tumor	0.00328789	Lupus Erythematosus, Discoid	0.00236511
1090	Ataxia, Appendicular	0.00328541	Aphasia	0.00235968
1091	Ataxia, Sensory	0.00328541	Respiratory Tract Neoplasms	0.00235764
1092	Ataxia, Truncal	0.00328541	Achondroplasia	0.00235726
1093	Tremor, Rubral	0.00328541	Bilateral Cryptorchidism	0.00235656
1094	Involutional Depression	0.00328459	Unilateral Cryptorchidism	0.00235656
1095	Nervous System Neoplasms	0.00328168	Iris Diseases	0.00235621
1096	Oxidative Phosphorylation Deficiencies	0.00327889	Lytic lesion	0.00235457
1097	Eruptions	0.00326949	Bronchiectasis	0.00235434
1098	Biotin-Responsive Encephalopathy	0.00326679	Osteitis	0.00234844
1099	Respiratory Tract Neoplasms	0.00325774	Glutaric Aciduria IIB	0.00234748
1100	Uremia	0.0032507	Multiple Acyl Coenzyme A Dehydrogenase Deficiency	0.00234748
1101	Obstruction	0.00324625	Glutaric Aciduria IIA	0.00234748
1102	Involutional paraphrenia	0.00324088	Mandibulofacial Dysostosis	0.0023384
1103	Pathologic Neovascularization	0.00324078	Aneurysm	0.00232719
1104	Psychosis, Involutional	0.00323788	Acrodermatitis	0.00232302
1105	Hepatitis B, Chronic	0.00323693	PALMOPLANTAR KERATODERMA, NONEPIDERMOLYTIC	0.00232296
1106	Malignant lymphoma centroblastic, diffuse	0.00323325	Keratoderma, Palmoplantar, Epidermolytic	0.00232235
1107	Neutropenia	0.00322861	Achromatopsia	0.00231456
1108	Glaucoma, Open-Angle	0.003226	Personality Disorders	0.00231126
1109	Cholangitis	0.00322455	Parathyroid Neoplasms	0.00230875
1110	Neoplasm of uncertain or unknown behavior of bladder	0.00321993	Sudden Cardiac Death	0.00230735
1111	Gastric ulcer	0.00321931	Leukocytosis	0.00230597
1112	Febrile Convulsions	0.00321881	Dysgammaglobulinemia	0.00230437
1113	Dystonia	0.00320496	Deglutition Disorders	0.00229626
1114	Hypogonadotropic hypogonadism	0.00320486	Hepatoblastoma	0.00229275
1115	Retinitis punctata albescens (disorder)	0.003187	Hepatocellular Adenoma	0.00228858
1116	Spinocerebellar Ataxia Type 4	0.00318299	Hyperammonemia	0.0022821
1117	Female Genital Diseases	0.00318271	Pleocytosis	0.00227238
1118	Kallmann Syndrome	0.00317803	Nutrition Disorders	0.00223324
1119	Splenomegaly	0.00317624	Sphingolipidoses	0.00222492
1120	Olfaction Disorders	0.00317547	Distal Muscular Dystrophies	0.00221757
1121	Corneal dystrophy	0.00317152	Chondrodysplasia Punctata	0.00221106
1122	Eosinophilia	0.00316749	Fetal Death	0.00221071
1123	Sideroblastic anemia	0.00316422	Candidiasis	0.00220971
1124	Cholangitis, Sclerosing	0.00314972	Rieger syndrome	0.00219999
1125	Ventricular Dysfunction, Left	0.00314437	Cushing Syndrome	0.00219273
1126	Neurogenic Muscular Atrophy	0.00313035	Chondrosarcoma	0.00218826
1127	Hepadnaviridae Infections	0.00312675	Uveal melanoma	0.00218064
1128	Uterine Fibroids	0.00312406	Cecal Neoplasms	0.00217011
1129	Congenital abnormal Synostosis	0.00312326	Ectopia Lentis	0.00216897
1130	Amino Acid Metabolism, Inherited Disorders	0.00311866	Scoliosis, unspecified	0.00216739
1131	Congenital dyserythropoietic anemia	0.00311677	Polyarteritis Nodosa	0.00216007
1132	Mucopolysaccharidoses	0.00310804	Fundus Albipunctatus	0.00215972
1133	Embryonal Neoplasm	0.00310793	Intestinal Polyps	0.00215925
1134	Coagulation Protein Disorders	0.00309492	Cystic kidney	0.00215432
1135	Rhinitis	0.00309116	Ataxia with vitamin E deficiency	0.00215137
1136	Liver damage	0.00308885	Conduction disorder of the heart	0.00215043
1137	SPINOCEREBELLAR ATAXIA 31 (disorder)	0.0030647	Nephrolithiasis	0.00214868
1138	Hypogonadism, Isolated Hypogonadotropic	0.00306466	Von Hippel-Lindau Syndrome	0.00214442
1139	Skin Abnormalities	0.00306425	Dystonia Musculorum Deformans	0.0021427
1140	Hypercalcemia	0.00305212	Congenital goiter	0.00213613
1141	Spinocerebellar Ataxia Type 6 (disorder)	0.00304977	Niemann-Pick Diseases	0.00213251
1142	Neoplasms, Embryonal and Mixed	0.00304875	Malignant neoplasm of cecum	0.00213102
1143	Germ Cell Cancer	0.00304875	Pfeiffer Syndrome	0.00212983
1144	Cancer, Embryonal	0.00304875	Nervous System Neoplasms	0.00212256
1145	Cancer, Embryonal and Mixed	0.00304875	Langer-Giedion Syndrome	0.00212198
1146	Usher Syndrome	0.00303101	Malignant hyperpyrexia due to anesthesia	0.00212028
1147	Schizoaffective Disorder	0.00302574	Hand deformities	0.00211675
1148	Spina Bifida	0.00301376	Migraine Variant	0.00211062
1149	Osteochondrodysplasias	0.00300959	Lysosomal Storage Diseases	0.00210292
1150	Congenital ichthyosis	0.00300292	Foam Cells	0.00209626
1151	Hyperthyroxinemia	0.0029997	Glomerulonephritis, Membranoproliferative	0.0020922
1152	Endogenous Hyperinsulinism	0.00299809	Telangiectasis	0.00209034
1153	Malignant neoplasm of gallbladder	0.00299725	Malignant neoplasm of penis	0.00208905
1154	Fracture	0.00299573	Sick Sinus Syndrome	0.00208529
1155	Conduct Disorder	0.00298903	Oligodendroglioma, Adult	0.00208397
1156	Morbilliform Drug Reaction	0.00298412	Choroideremia	0.00208321
1157	Nephrolithiasis	0.00297925	Mixed Oligodendroglioma-Astrocytoma	0.00207487
1158	Neuronal Ceroid-Lipofuscinoses	0.00297508	Malignant neoplasm of testis	0.00207303
1159	Oral Submucous Fibrosis	0.00296999	Tangier Disease	0.00206976
1160	Hemorrhage	0.00296638	Epilepsies, Partial	0.00206725
1161	beta Thalassemia	0.00295605	Penile Neoplasms	0.00206497
1162	Scaphycephaly	0.00295576	Erythrocytosis	0.00206369
1163	Compensatory Hyperinsulinemia	0.00295308	Hereditary Motor and Sensory Neuropathies	0.00205248
1164	Exogenous Hyperinsulinism	0.00295308	Intervertebral Disc Degeneration	0.00205178
1165	Metal Metabolism, Inborn Errors	0.00295161	Macular dystrophy	0.00204979
1166	Nonscarring hair loss	0.00294694	Amelogenesis Imperfecta	0.00203427
1167	Infant, Premature, Diseases	0.00294258	Oligodendroglioma, Childhood	0.00203345
1168	Ewings sarcoma-primitive neuroectodermal tumor (PNET)	0.00293565	Acromegaly	0.00203015
1169	Spinocerebellar Ataxia Type 5	0.0029337	Intestinal Obstruction	0.00201667
1170	Holoprosencephaly	0.00293074	Congenital absence of kidneys syndrome	0.00201413
1171	gallbladder neoplasm	0.00292773	Porphyrias, Hepatic	0.00200984
1172	Orbital separation excessive	0.00292615	Aniridia	0.00200522
1173	Congenital Nonbullous Ichthyosiform Erythroderma	0.00292483	Allanson Pantzar McLeod syndrome	0.00200204
1174	Chromosome inversion	0.00291905	Weill-Marchesani syndrome	0.00199947
1175	Mental disorder in childhood	0.00291375	Anemia, Diamond-Blackfan	0.00199574
1176	Sequence Inversion	0.0029129	Aggressive behavior	0.00199498
1177	Mitral Valve Prolapse Syndrome	0.00291266	Prion Diseases	0.00199232
1178	Heterotaxy Syndrome	0.0029116	Anus, Imperforate	0.00198205
1179	Intestinal Cancer	0.0029111	Hypoplastic anemia	0.00197907
1180	Mucocutaneous Lymph Node Syndrome	0.00291051	Organic writer's cramp	0.00197116
1181	Atrial Septal Defects	0.00290631	Li-Fraumeni Syndrome	0.00197011
1182	Blood Platelet Disorders	0.00290154	Neoplasms, Nerve Tissue	0.00196816
1183	Psychotic Disorders	0.00289637	Acro-Osteolysis	0.00196176
1184	Dystonia, Diurnal	0.00288819	Mucolipidoses	0.00196106
1185	Dystonia, Limb	0.00288819	Keratosis	0.00195546
1186	Dystonia, Paroxysmal	0.00288819	Iron Metabolism Disorders	0.00195248
1187	Fracture, spiral	0.00288796	Familial generalized lipodystrophy	0.00195225
1188	Congenital Abnormality	0.00288706	Albinism	0.00195152
1189	Language Development Disorders	0.00288359	Maple Syrup Urine Disease	0.00195094
1190	Congenital adrenal hyperplasia	0.00287894	HYPERGLYCINURIA (disorder)	0.00194939
1191	Hypospadias	0.00287784	Cartilage Diseases	0.00194845
1192	hearing impairment	0.00287574	Bleeding tendency	0.00193328
1193	Sleep Disorders	0.00287105	Pure Red-Cell Aplasia	0.00193155
1194	Hypoglycemia	0.00286437	Nephrogenic Diabetes Insipidus	0.00192359
1195	Autosome Abnormalities	0.00285741	Renal Aminoacidurias	0.00191801
1196	Lipodystrophy	0.00285473	Eating Disorders	0.00191445
1197	Melnick-Needles Syndrome	0.00285094	Glomerulosclerosis (disorder)	0.00191077
1198	Spinocerebellar Ataxia Type 1	0.0028446	Refractory anemia with ringed sideroblasts	0.00190943
1199	Chromosome Aberrations	0.00283948	Pulmonary Edema	0.00190937
1200	Carotid Atherosclerosis	0.00283666	Frontotemporal dementia	0.001904
1201	DEAFNESS, AUTOSOMAL RECESSIVE 6	0.00282884	Aortic Aneurysm, Ruptured	0.00190129
1202	Periodontitis	0.00282186	Van Maldergem Wetzburger Verloes syndrome	0.00188894
1203	Purine-Pyrimidine Metabolism, Inborn Errors	0.00282182	Hemeralopia	0.00188725
1204	Macular dystrophy	0.00282167	Hemophilia A	0.00188512
1205	Hereditary macular dystrophy	0.00282167	Oropharyngeal Dysphagia	0.00188246
1206	Osteoporosis, Postmenopausal	0.00282131	Focal Dystonia	0.00187046
1207	Familial Progressive Myoclonic Epilepsy	0.00282079	Autoimmune Diseases of the Nervous System	0.00187017
1208	Appetite Disorders	0.00281981	Endocrine Gland Neoplasms	0.00186434
1209	Familial hypophosphatemia	0.002819	Ichthyosis, X-Linked	0.00186296
1210	Acidosis	0.00281167	Visual Impairment	0.001858
1211	Blind Vision	0.00279884	Dyskeratosis Congenita	0.00185535
1212	Dyskeratosis Congenita	0.00279311	Familial Dystonia	0.00184052
1213	Status Dysraphicus	0.00279119	Metamorphopsia	0.00183944
1214	Common Variable Immunodeficiency	0.00278741	Right Atrial Isomerism	0.00183918
1215	Neuropathy	0.00278328	von Willebrand Disease	0.00183316
1216	PANIC DISORDER 1	0.0027819	Congenital dyserythropoietic anemia	0.00183302
1217	Papilloma	0.00277978	Skin Ulcer	0.00183024
1218	Enterovirus Infections	0.00277863	Adams Oliver syndrome	0.00182852
1219	Osteopenia	0.00277836	Idiopathic familial dystonia	0.00182686
1220	Schizophreniform Disorders	0.00277769	Hematologic Neoplasms	0.00182423
1221	Choroid Diseases	0.00276633	Herpes encephalitis	0.00181063
1222	Uterine Cancer	0.00276266	Ki-1+ Anaplastic Large Cell Lymphoma	0.00180593
1223	Psychosis, Brief Reactive	0.00276063	Allergic rhinitis (disorder)	0.00180508
1224	NEUROTICISM	0.00275816	Malignant neoplasm of large intestine	0.00180041
1225	Psychoses, Drug	0.00275782	Angelman Syndrome	0.00179863
1226	Acute myelomonocytic leukemia	0.00275698	West Syndrome	0.00178935
1227	Psychoses, Substance-Induced	0.00275438	Dupuytren Contracture	0.00178576
1228	Carcinogenesis	0.00275423	Pituitary Diseases	0.0017806
1229	Optic Atrophy, Hereditary, Leber	0.00274971	Carcinoma, Lobular	0.0017768
1230	Atypical Inclusion-Body Disease	0.00273155	PITT-HOPKINS SYNDROME	0.00177674
1231	Dentatorubral-Pallidoluysian Atrophy	0.00273155	Essential Tremor	0.00177668
1232	May-White Syndrome	0.00273155	Werner Syndrome	0.00177569
1233	Action Myoclonus-Renal Failure Syndrome	0.00273155	Hyperparathyroidism, Secondary	0.00177368
1234	Sexual Dysfunction	0.00273124	anaphylaxis	0.00177079
1235	Sicca Syndrome	0.00273071	Brain Stem Neoplasms, Primary	0.00176772
1236	Pheochromocytoma, Extra-Adrenal	0.00272603	Brain Stem Neoplasms	0.00176772
1237	Tuberculosis	0.00272462	Generalized Anxiety Disorder	0.00176603
1238	Congenital cerebral hernia	0.00272455	Chronobiology Disorders	0.0017632
1239	Hemoglobin F Disease	0.0027235	Mast-Cell Sarcoma	0.00175958
1240	Neuroaxonal Dystrophies	0.00272031	Cornelia De Lange Syndrome	0.00175897
1241	Dwarfism	0.00271516	Pilomatrixoma	0.00175821
1242	Central neuroblastoma	0.00271454	Brain Infarction	0.00174224
1243	Spinocerebellar Ataxia Type 7	0.00271405	Malignant epithelioma	0.00174108
1244	Pityriasis	0.00271252	Dextrocardia	0.0017397
1245	Gall Bladder Diseases	0.00270471	Hypoalbuminemia	0.00173571
1246	Lithiasis	0.00269455	Muscle hypotonia	0.0017306
1247	Catalepsy	0.00269418	Pulmonary Eosinophilia	0.00171773
1248	Skin Diseases, Vesiculobullous	0.00269193	Phyllodes Tumor	0.00171457
1249	Waxy flexibility	0.00269099	Malignant Cystosarcoma Phyllodes	0.00170877
1250	Acrocephaly	0.00268424	Muscular fasciculation	0.00170623
1251	Hyperkeratosis, Epidermolytic	0.00267765	Cerebral Arterial Diseases	0.00170307
1252	Osteopetrosis	0.00267559	Polyuria	0.00169344
1253	Van Buchem disease	0.00267377	Metal Metabolism, Inborn Errors	0.00169222
1254	Trigonocephaly	0.00266974	Adrenal cortical hypofunction	0.00168066
1255	Brachycephaly	0.00266974	NEVUS, EPIDERMAL (disorder)	0.00167695
1256	Synostotic Anterior Plagiocephaly	0.00266974	Hyperbilirubinemia	0.00167596
1257	Metopic synostosis	0.00266974	Warburg Sjo Fledelius syndrome	0.00166907
1258	Synostotic Posterior Plagiocephaly	0.00266974	Blepharophimosis	0.00166612
1259	Malignant lymphoma, lymphocytic, intermediate differentiation, diffuse	0.00266829	Paranoia	0.00166201
1260	Periodontal Diseases	0.00266826	Comatose	0.00166134
1261	Piebaldism	0.00266641	Pancytopenia	0.00166131
1262	Tachycardia	0.00266398	Staphylococcal Scalded Skin Syndrome	0.00165967
1263	Polycystic Kidney, Autosomal Dominant	0.00265732	Alkalosis	0.00165856
1264	Child Behavior Disorders	0.00265557	Orbital separation excessive	0.00165739
1265	Pre-Eclampsia	0.00265051	BRACHYDACTYLY, TYPE A2	0.00164718
1266	Basal Cell Neoplasm	0.00264563	Peptic Ulcer	0.00164566
1267	Malignant Squamous Cell Neoplasm	0.00263829	Stomatitis	0.0016449
1268	LEIGH SYNDROME DUE TO MITOCHONDRIAL COMPLEX I DEFICIENCY	0.00263558	Megacolon	0.00164347
1269	Malignant Bone Neoplasm	0.00263241	Bronchitis	0.00164201
1270	Cryptorchidism	0.00263205	Alagille Syndrome	0.00163714
1271	Mitochondrial Myopathies	0.00263155	Lambert-Eaton Myasthenic Syndrome	0.00163188
1272	Cyst	0.00262775	Dermatitis, Irritant	0.00163165
1273	Lymphoma, Diffuse	0.00262046	Ischemic stroke	0.00162173
1274	Hypophosphatemia	0.00262024	Rectal Neoplasms	0.00162071
1275	Intestinal Neoplasms	0.00261609	Mucocutaneous Lymph Node Syndrome	0.00161566
1276	organic sexual dysfunction	0.00260988	Refsum Disease	0.00161102
1277	Berylliosis	0.00259536	Delayed Puberty	0.00160684
1278	Sjogren's Syndrome	0.00259525	Wolfram Syndrome	0.00160594
1279	Adenocarcinoma Of Esophagus	0.00259494	Xanthomatosis, Cerebrotendinous	0.00160109
1280	Sarcoglycanopathies	0.00258742	Mycoses	0.00160083
1281	Albinism, Oculocutaneous	0.00258442	Leydig Cell Tumor	0.00160045
1282	Creutzfeldt-Jakob Disease, Familial	0.00258233	Sjogren-Larsson Syndrome	0.0015837
1283	New Variant Creutzfeldt-Jakob Disease	0.00258047	Oculocerebrorenal Syndrome	0.0015703
1284	Azoospermia	0.00258009	Cutaneous Melanoma	0.00156966
1285	Neoplastic Processes	0.00257234	Hydronephrosis	0.0015597
1286	Polycythemia	0.00257062	Purpura	0.00155827
1287	Encephalopathy, Subacute Necrotizing, Infantile	0.00256872	Carbohydrate Metabolism, Inborn Errors	0.00153936
1288	Encephalopathy, Subacute Necrotizing, Juvenile	0.00256872	Pancreatic Diseases	0.00153504
1289	Bone neoplasms	0.00256799	Rectal Carcinoma	0.00153451
1290	Alopecia	0.00255556	Intracranial Arterial Diseases	0.00152964
1291	Intrahepatic Cholestasis	0.00255311	Azoospermia	0.00152964
1292	Myasthenia Gravis	0.00255132	Toxic Shock Syndrome	0.00152844
1293	Hypocalcemia	0.00255072	Paget Disease	0.00152042
1294	Neoplasms, Vascular Tissue	0.00254745	Lymphopenia	0.0015163
1295	Beryllium Disease	0.00254728	Hypopituitarism	0.00150994
1296	Low Grade Lymphoma (neoplasm)	0.00254558	Cleidocranial Dysplasia	0.00150562
1297	Peroxisomal Disorders	0.00254186	Synovitis	0.00150317
1298	Odontome	0.00253804	Van der Woude syndrome	0.00150016
1299	Lymphoma, Intermediate-Grade	0.00252913	Epidermolysis Bullosa Simplex	0.00149856
1300	Cerebral Infarction	0.00252585	Common Cold	0.00149818
1301	Dyskinesia, Drug-Induced	0.00251745	Muscle Weakness	0.00149105
1302	Male Orgasmic Disorder	0.00251621	Neurofibromatosis 1	0.00149085
1303	Lymphoma, Small Noncleaved-Cell	0.00251569	Quebec platelet disorder	0.00149067
1304	NIGHT BLINDNESS, CONGENITAL STATIONARY, TYPE 2A	0.00251568	Myoclonic Epilepsy, Juvenile	0.00148907
1305	High Grade Lymphoma (neoplasm)	0.00251241	Vitamin B 12 Deficiency	0.00148889
1306	Microangiopathy, Diabetic	0.00251184	Exfoliative dermatitis	0.00148393
1307	Lymphoma, Mixed-Cell	0.00250925	Testicular malignant germ cell tumor	0.0014691
1308	Diffuse Mixed-Cell Lymphoma	0.00250817	Machado-Joseph Disease	0.00146765
1309	Hepatic Coma	0.00250639	Familial Periodic Paralysis	0.00146122
1310	Dyskinesia, Medication-Induced	0.00250497	Wolf-Hirschhorn Syndrome	0.00146117
1311	Hirschsprung Disease	0.00249918	Colonic Diseases	0.00145868
1312	Osteitis	0.00249881	Lip Diseases	0.00145819
1313	Lymphoma, Undifferentiated	0.00249476	Heterotopic Ossification	0.00145457
1314	Bartter Disease	0.00248408	Hypoventilation	0.00145121
1315	Narcolepsy-Cataplexy Syndrome	0.00247757	Intracranial Aneurysm	0.00144514
1316	Barrett Epithelium	0.00246845	Developmental Coordination Disorder	0.0014349
1317	Sarcoma, Epithelioid	0.00246124	Colon Carcinoma	0.00142748
1318	Sarcoma, Spindle Cell	0.00246124	Erythropoietic Protoporphyria	0.00142494
1319	Skin carcinoma	0.00245099	Chondromalacia	0.00142331
1320	Primary sclerosing cholangitis	0.00244903	Phlebitis	0.00142135
1321	Hereditary Nonpolyposis Colorectal Neoplasms	0.00243438	Neuromuscular Junction Diseases	0.00141665
1322	Lymphoma, Small Cleaved-Cell, Follicular	0.00242919	Disruptive, Impulse Control, and Conduct Disorders	0.0014161
1323	Epilepsies, Myoclonic	0.00242893	Vitreous Hemorrhage	0.00141546
1324	Hypercalciuria	0.0024271	Neuroaxonal Dystrophies	0.00140092
1325	Hand deformities	0.00242223	Conn Syndrome	0.00140016
1326	Lymphoma, Large-Cell, Follicular	0.00241577	Russell-Silver syndrome	0.0013912
1327	Hepatic Stupor	0.00241536	Male Orgasmic Disorder	0.0013898
1328	Fulminant Hepatic Failure with Cerebral Edema	0.00241536	Tumors of Adrenal Cortex	0.00137999
1329	Benign hematuria	0.00240784	Mucopolysaccharidoses	0.00137991
1330	Spondyloepiphyseal Dysplasia	0.00240641	Hay fever	0.00137556
1331	Congenital neurologic anomalies	0.00240288	Familial benign pemphigus	0.00136779
1332	Personality Disorders	0.00240277	Cystitis	0.00136628
1333	Lymphoma, Mixed-Cell, Follicular	0.00240207	Hyperparathyroidism	0.00136094
1334	Dyschondroplasias	0.0024002	Cockayne Syndrome	0.00135945
1335	Waardenburg Syndrome	0.0023996	Pseudoxanthoma Elasticum	0.00135781
1336	Amnesia	0.00239208	Urogenital Abnormalities	0.00134958
1337	Spondyloepiphyseal Dysplasia Tarda, X-Linked	0.00237548	Patent ductus arteriosus	0.00134929
1338	Cholelithiasis	0.0023751	Anophthalmos	0.00134923
1339	Diabetic Neuropathies	0.00236863	Scalp Dermatoses	0.00134514
1340	Ureteral obstruction	0.00236835	Tic disorder	0.0013417
1341	Distal Muscular Dystrophies	0.00236548	Cerebellar Diseases	0.00134001
1342	Hypertriglyceridemia	0.00236545	Myotonic Disorders	0.00133773
1343	Brachydactyly	0.00236115	Niemann-Pick Disease, Type C	0.00132886
1344	Lymphoma, Follicular, Grade 1	0.00236081	Eye Neoplasms	0.00131961
1345	Lymphoma, Follicular, Grade 3	0.0023602	Trichothiodystrophy Syndromes	0.00131958
1346	Hepatitis C, Chronic	0.00235958	Familial Mediterranean Fever	0.00131931
1347	Vitelliform Macular Dystrophy	0.00235215	Sensory Neuropathy, Hereditary	0.00131885
1348	Turner Syndrome, Male	0.00234708	Familial erythrocytosis	0.00131756
1349	Lymphoma, Follicular, Grade 2	0.00234652	Glycogen Storage Disease Type I	0.00131526
1350	Childhood Ataxia with Central Nervous System Hypomyelinization	0.00234503	Macrocephaly	0.00131333
1351	Ocular Motility Disorders	0.0023407	Respiratory Syncytial Virus Infections	0.00130962
1352	Conduction disorder of the heart	0.00233927	Supravalvular aortic stenosis	0.00130183
1353	Female Pseudo-Turner Syndrome	0.00233874	Herpes Simplex Infections	0.00130095
1354	Adrenoleukodystrophy	0.00233765	Spinal Muscular Atrophies of Childhood	0.00129357
1355	Ventricular Fibrillation	0.00233377	Hydrocephalus	0.00128966
1356	Pseudopelade	0.00233334	Hematuria	0.00128899
1357	Alopecia, Male Pattern	0.00233325	Virus Diseases	0.00128858
1358	Electrolyte and fluid disorders NEC in ICD9CM_2014	0.00233291	Gastroesophageal reflux disease	0.001288
1359	Dissociative Amnesia	0.00232714	Endomyocardial Fibrosis	0.00128157
1360	Amnestic State	0.00232652	Elliptocytosis, Hereditary	0.00128029
1361	Global Amnesia	0.00232652	Severe Dengue	0.00127603
1362	Temporary Amnesia	0.00232652	Lactose Intolerance	0.00127381
1363	Hysterical amnesia	0.00232652	Leiomyomatosis	0.00127004
1364	Tactile Amnesia	0.00232652	Peritonitis	0.00126678
1365	Cortical Dysplasia	0.00231695	neurofibroma	0.00126622
1366	Female pattern alopecia (disorder)	0.00230934	Inappropriate ADH Syndrome	0.0012638
1367	Developmental absence of tooth	0.0023039	Myasthenias	0.0012612
1368	Peripheral Vascular Diseases	0.00230354	Food Allergy	0.00125904
1369	Xeroderma Pigmentosum	0.00230273	Laryngeal Diseases	0.00125542
1370	Cutis Laxa	0.00230027	Schizencephaly	0.0012509
1371	Skin Diseases, Parasitic	0.00229831	Pyruvate Dehydrogenase Complex Deficiency Disease	0.00124165
1372	Aortic Valve Insufficiency	0.00229676	Multiple Endocrine Neoplasia Type 2a	0.00124051
1373	Euglenozoa Infections	0.00229222	Cerebellar Ataxia	0.00123949
1374	Milk-Alkali Syndrome	0.00228618	Pick Disease of the Brain	0.00123916
1375	Developmental delay (disorder)	0.00228378	Hypoaldosteronism	0.00123312
1376	Burn injury	0.00228104	Hamartoma Syndrome, Multiple	0.00121847
1377	Sensory hearing loss	0.00228099	Headache	0.00121797
1378	Neurotic Disorders	0.00227865	Lymphohistiocytosis, Hemophagocytic	0.00121727
1379	Albinism	0.00227761	Self-Injurious Behavior	0.00121246
1380	Bronchopulmonary Dysplasia	0.0022763	Disorder of pregnancy	0.00120863
1381	Roussy-Levy Syndrome (disorder)	0.00227241	Peutz-Jeghers Syndrome	0.00120557
1382	Tyloma	0.00226837	Blepharoptosis	0.00120096
1383	Metabolic Diseases	0.00226432	Ehlers-Danlos syndrome, type 3 (disorder)	0.00120084
1384	Dyssomnias	0.0022614	Choroid Diseases	0.00120043
1385	SCHIZOPHRENIA 3 (disorder)	0.00225317	Sinusitis	0.00119208
1386	Intestinal Obstruction	0.00224075	Factor X Deficiency	0.00119048
1387	BREAST CANCER 3	0.0022345	Anemia, Pernicious	0.00118756
1388	Charcot-Marie-Tooth Disease, Type Ib	0.00223035	Dissecting aortic aneurysm	0.00118712
1389	Anemia, Megaloblastic	0.00222945	Ependymoma	0.00118239
1390	Macrocephaly	0.00222822	Exfoliation Syndrome	0.00117895
1391	Papilloma, Squamous Cell	0.00222701	Pitt-Rogers-Danks Syndrome	0.00117384
1392	Myasthenic Syndromes, Congenital, Slow Channel	0.00222384	Cervical Squamous Cell Carcinoma	0.00117335
1393	Renal Aminoacidurias	0.00221625	Cri-du-Chat Syndrome	0.00117194
1394	Adrenal Cancer	0.0022142	Fibromatosis, Aggressive	0.00116976
1395	Papillomatosis	0.0022121	Salaam Seizures	0.00116958
1396	Diseases of mitral valve	0.00220722	Mucoepidermoid Carcinoma	0.00116894
1397	Bare Lymphocyte Syndrome	0.0022037	Choroid Plexus Papilloma	0.00116888
1398	Electron Transport Chain Deficiencies, Mitochondrial	0.00220042	Congenital absence of kidney	0.00116803
1399	Mitochondrial Respiratory Chain Deficiencies	0.00220042	Cancer of Nasopharynx	0.00116015
1400	Diabetic Mononeuropathy	0.0021978	Dengue Fever	0.00115977
1401	Diabetic Autonomic Neuropathy	0.00219676	Chediak-Higashi Syndrome	0.00115577
1402	Ileus	0.00219165	Nail Diseases	0.00115455
1403	Diabetic Polyneuropathies	0.0021884	Nijmegen Breakage Syndrome	0.00114667
1404	Diabetic Amyotrophy	0.0021884	Choroid Plexus Neoplasms	0.00114197
1405	Diabetic Asymmetric Polyneuropathy	0.0021884	Bronchitis, Chronic	0.00114182
1406	Symmetric Diabetic Proximal Motor Neuropathy	0.0021884	hemangiopericytoma	0.00113975
1407	Diabetic Neuralgia	0.0021884	Pulmonary Valve Stenosis	0.00113937
1408	Asymmetric Diabetic Proximal Motor Neuropathy	0.0021884	Esophageal Achalasia	0.00113657
1409	Hyperpigmentation	0.00217906	Bloom Syndrome	0.0011352
1410	Allergic rhinitis (disorder)	0.00217225	Muscle Rigidity	0.00113426
1411	Hypoplastic Left Heart Syndrome	0.00216422	Multiple Endocrine Neoplasia Type 2b	0.00113371
1412	Thrombocytosis	0.0021613	Familial meningioma	0.00112148
1413	Congenital Structural Myopathy	0.00215777	Irritable Bowel Syndrome	0.00111944
1414	Hyperaldosteronism	0.00214866	Optic Neuropathy, Ischemic	0.00111885
1415	Urea Cycle Disorders, Inborn	0.00214418	Cardiopulmonary Arrest	0.00111296
1416	Disorders of Excessive Somnolence	0.00213863	Hyponatremia	0.00111246
1417	DiGeorge Syndrome	0.0021359	Vitamin D Deficiency	0.00110767
1418	Paget Disease	0.00213092	Esophageal motility disorders	0.00110724
1419	Heat Stroke	0.00212642	Bronchiolitis	0.00110613
1420	THYROID HORMONE PLASMA MEMBRANE TRANSPORT DEFECT	0.00212018	Nodular Goiter	0.00110572
1421	Methylmalonic aciduria	0.00211871	Islet Cell Adenoma	0.00110496
1422	COENZYME Q10 DEFICIENCY	0.00211799	Biliary Tract Cancer	0.001104
1423	HEMOCHROMATOSIS, TYPE 2A	0.00211506	Hypokalemic periodic paralysis	0.00110303
1424	Seizure, Febrile, Simple	0.00211196	Myxopapillary ependymoma	0.00110093
1425	Obesity, Morbid	0.00211195	Progeria	0.00110023
1426	Retinal Detachment	0.00211191	Congenital muscular dystrophy (disorder)	0.00109571
1427	Aortic Aneurysm, Abdominal	0.00210632	Connective Tissue Diseases	0.0010932
1428	Lymphocyte Rich Classical Hodgkin Lymphoma	0.00210218	Acute Chest Syndrome	0.00109118
1429	Seizure, Febrile, Complex	0.00210154	Osteomalacia	0.00108999
1430	Cystic kidney	0.00210079	Presbycusis	0.00108879
1431	Noise-induced hearing loss	0.00209768	Fragile X Syndrome	0.00108742
1432	Focal Emphysema	0.00209552	Constipation	0.00108721
1433	Centriacinar Emphysema	0.00209552	Port-Wine Stain	0.00108575
1434	Panacinar Emphysema	0.00209552	Cogwheel Rigidity	0.00108365
1435	Mixed Cellularity Hodgkin Lymphoma	0.0020942	Hypohidrosis	0.00107892
1436	Chronic progressive external ophthalmoplegia	0.00209226	Dyschezia	0.00107536
1437	Malformations of Cortical Development	0.00208537	Severe congenital neutropenia	0.00107282
1438	Autosomal Recessive Polycystic Kidney Disease	0.00208439	Multiple Endocrine Neoplasia Type 1	0.0010709
1439	Hyperphosphatasia with Mental Retardation	0.00208024	Weill-Marchesani Syndrome, Autosomal Dominant	0.00107072
1440	Bronchial Hyperreactivity	0.00207829	Hyperbilirubinemia, Hereditary	0.00106766
1441	Neuralgia	0.00207819	Disorder of eye	0.00106745
1442	Replication Error Phenotype	0.0020747	Immune thrombocytopenic purpura	0.00106734
1443	Microsatellite Instability	0.0020747	Glycogen Storage Disease Type VII	0.00106722
1444	Hay fever	0.00207372	Soft Tissue Neoplasms	0.00106693
1445	Acoustic Trauma	0.00206822	Photosensitivity Disorders	0.00106582
1446	Neuralgia, Vidian	0.00206429	Abetalipoproteinemia	0.0010648
1447	Bullous pemphigoid	0.00206346	Vascular Neoplasms	0.00106112
1448	Congenital Amaurosis of Retinal Origin	0.00206214	Lactate Dehydrogenase B Deficiency	0.00105972
1449	Anemia, Hemolytic, Acquired	0.00206191	Thrombocytosis	0.00105598
1450	Neuralgia, Supraorbital	0.00206128	Fetal Membranes, Premature Rupture	0.00105534
1451	Intervertebral Disc Degeneration	0.00205693	Dysostoses	0.00104988
1452	Adult Hodgkin Lymphoma	0.00205628	Common wart	0.00104921
1453	Silicosis	0.00205324	Angioedemas, Hereditary	0.00104752
1454	Chromosome Breakage	0.00205157	Sleep Apnea, Central	0.00104638
1455	Neuralgia, Atypical	0.00205138	Mastocytosis	0.00104218
1456	Paroxysmal Nerve Pain	0.00205138	Neurofibromatoses	0.00104095
1457	Neuralgia, Stump	0.00205138	Anencephaly	0.00104013
1458	Neuralgia, Iliohypogastric Nerve	0.00205138	Vomiting	0.00103894
1459	Nerve Pain	0.00205138	Cellular Ependymoma	0.00103815
1460	Neuralgia, Perineal	0.00205138	Papillary ependymoma	0.00103815
1461	Neuralgia, Ilioinguinal	0.00205138	Flushing	0.00103797
1462	Afibrinogenemia	0.00204894	Multinodular goiter	0.00103456
1463	Right Atrial Isomerism	0.00204128	Hydrophthalmos	0.00103301
1464	Extrapyramidal Disorders	0.00203438	Hypochromic anemia	0.00103246
1465	Absence Epilepsy	0.00202993	Nuchal Rigidity	0.00103205
1466	Hypoparathyroidism	0.00202822	Meningomyelocele	0.00103015
1467	Ichthyosiform Erythroderma, Congenital	0.0020261	Nail-Patella Syndrome	0.00102157
1468	Myopathies, Nemaline	0.0020239	Colonic Inertia	0.00102099
1469	Thalassemia Minor	0.00201784	Polyendocrinopathies, Autoimmune	0.00101719
1470	Mouth Diseases	0.00201688	Congenital Disorders of Glycosylation	0.00101716
1471	Hyperphosphatemia (disorder)	0.00201483	Periodontal Diseases	0.00101699
1472	Heart Block	0.00201283	Lesch-Nyhan Syndrome	0.0010122
1473	Scoliosis, unspecified	0.0020118	Vestibular Diseases	0.00101004
1474	Common Cold	0.0020113	Intestinal Pseudo-Obstruction	0.00100703
1475	Exfoliation Syndrome	0.00201076	Breast Diseases	0.00100616
1476	Anorexia Nervosa	0.00200955	Choriocarcinoma	0.00100432
1477	Homocystinuria	0.00200931	Duodenal Diseases	0.00100295
1478	Familial generalized lipodystrophy	0.00200813	Pituitary dwarfism	0.00100175
1479	Cooley's anemia	0.00200484	Hypoplastic Left Heart Syndrome	0.000999329
1480	Pulmonary Embolism	0.00200275	GRISCELLI SYNDROME, TYPE 2	0.000998628
1481	Lymphoma, Lymphocytic, Intermediate	0.00200237	Phagocyte Bactericidal Dysfunction	0.000994717
1482	Huntington Disease, Late Onset	0.00200012	Low Tension Glaucoma	0.0009946
1483	Asbestosis	0.00199888	Lymphangioleiomyomatosis	0.00099247
1484	Microangiopathic hemolytic anemia	0.00199864	Hashimoto Disease	0.000991331
1485	Anemia, Microangiopathic	0.00199864	Communication impairment	0.000989522
1486	Supravalvular aortic stenosis	0.00199392	Nodding spasm	0.000988383
1487	Hyperostosis	0.00199165	Hypsarrhythmia	0.000987741
1488	Methemoglobinemia	0.00199132	Factor VIII Deficiency	0.000986077
1489	Familial Hypophosphatemic Rickets	0.00199102	Hypercalciuria	0.000982575
1490	Pulmonary Thromboembolisms	0.00199091	Trichotillomania	0.000981057
1491	Pseudoxanthoma Elasticum	0.00198805	Neuroferritinopathy	0.000976825
1492	Ceroid lipofuscinosis, neuronal 1, infantile	0.00198747	Myelodysplastic-Myeloproliferative Diseases	0.000975628
1493	RETINITIS PIGMENTOSA 48	0.00197535	Hyperostosis	0.000970433
1494	Diarrhea	0.00197356	Myoclonus	0.000966288
1495	Charcot-Marie-Tooth Disease, Type Ia (disorder)	0.00197302	Aspergillosis	0.000966201
1496	Ehlers-Danlos syndrome type 1	0.0019728	Microcytic hypochromic anemia (disorder)	0.000962114
1497	Hermanski-Pudlak Syndrome	0.00197277	alpha 1-Antitrypsin Deficiency	0.000958641
1498	Cortical Congenital Hyperostosis	0.00197223	Sudden death	0.000958086
1499	Trisomy	0.00197132	Fibrous skin tumor of tuberous sclerosis	0.000957824
1500	Invasive Ductal Breast Carcinoma	0.00196851	Noninfiltrating Intraductal Carcinoma	0.000949126
1501	Sphingolipidoses	0.00196692	Galactosemias	0.000948279
1502	Respiratory Insufficiency	0.00196156	Biliary Tract Neoplasm	0.000946382
1503	Hyperuricemia	0.00196153	Hypobetalipoproteinemias	0.000946032
1504	Synovitis	0.00195859	Conjunctivitis	0.000944806
1505	Akinetic-Rigid Variant of Huntington Disease	0.00195647	Genitourinary Neoplasms	0.000944076
1506	Juvenile Huntington Disease	0.00195647	Gilles de la Tourette syndrome	0.000942208
1507	Porphyrias, Hepatic	0.00195606	Retinal Drusen	0.000941099
1508	Thalassemia Intermedia	0.00195415	Incontinentia Pigmenti Achromians	0.000940253
1509	Pulmonary Fibrosis - from Asbestos Exposure	0.00195398	Lobstein's Disease	0.000940107
1510	Mouth Abnormalities	0.0019527	Hyperpigmentation	0.000938969
1511	Meckel-Gruber syndrome	0.00194933	Saethre-Chotzen Syndrome	0.000934561
1512	Precursor B-Cell Lymphoblastic Leukemia-Lymphoma	0.00194691	Coronary Restenosis	0.00092706
1513	Osteoarthritis of hip	0.00194523	Arachnodactyly	0.000926359
1514	Neurogenic Inflammation	0.00194194	Melanocytic nevus	0.00092598
1515	Hyperemia	0.00194187	Listeriosis	0.000920843
1516	Hypergonadotropic Ovarian Failure, X-Linked	0.00194071	Oculo-dento-digital syndrome	0.000919267
1517	Hypophosphatemic Rickets	0.00193955	Congenital hypoplastic anemia	0.000916085
1518	Cannabis Dependence	0.0019395	Placenta Disorders	0.000915881
1519	Trigeminal Neuralgia	0.00193783	Retinal Hemorrhage	0.000914772
1520	Intracranial Hemorrhages	0.00193674	Tetany	0.00091413
1521	Demyelination	0.00193605	Severe Acute Respiratory Syndrome	0.000913896
1522	Venous Engorgement	0.00192997	Membranoproliferative Glomerulonephritis, Type II	0.000911269
1523	Active Hyperemia	0.00192997	VATER Association	0.000906804
1524	Reactive Hyperemia	0.00192997	gliosarcoma	0.000904118
1525	Deaf-Blind Disorders	0.00192931	Growth delay	0.000901988
1526	Nutrition Disorders	0.00192451	Conduct Disorder	0.000900324
1527	Hemophilia A	0.00192043	Aortic Valve Stenosis	0.000899507
1528	Pseudohypoaldosteronism	0.00192029	Neurofibrosarcoma	0.000899069
1529	Mucolipidoses	0.00191903	Iron-Refractory Iron Deficiency Anemia	0.000894953
1530	Respiratory Depression	0.00191781	X-linked agammaglobulinemia	0.000893202
1531	Malignant epithelioma	0.00191272	Situs ambiguus	0.00089183
1532	Rachischisis	0.00191201	Phenylketonurias	0.000886577
1533	Erythrocytosis	0.00191061	Thrombasthenia	0.000883716
1534	Anemia, Diamond-Blackfan	0.00190878	Internuclear Ophthalmoplegia	0.000880447
1535	Hyperphagia	0.00190825	Vesico-Ureteral Reflux	0.000874464
1536	Rhinitis, Allergic, Perennial	0.00190763	Ectrodactyly	0.000872858
1537	Dejerine-Sottas Disease (disorder)	0.00190309	Anemia, Hemolytic, Congenital Nonspherocytic	0.000872275
1538	Hyperammonemia	0.00190189	Splenic Diseases	0.000868772
1539	Thalassemia	0.00190158	Cortical Congenital Hyperostosis	0.000868305
1540	Juvenile-Onset Vitelliform Macular Dystrophy	0.00189866	Progressive Muscular Atrophy	0.00086527
1541	Loeys-Dietz Syndrome	0.00189863	Arthritis, Infectious	0.000863022
1542	Choroidal Neovascularization	0.00189415	Perivascular Epithelioid Cell Neoplasms	0.000861475
1543	Congenital absence	0.00189101	Facial paralysis	0.000861358
1544	Idiopathic hypertrophic subaortic stenosis	0.00188898	Congenital keratoglobus	0.000861242
1545	Trigeminal Neuralgia, Idiopathic	0.00188729	Hyperandrogenism	0.000858877
1546	Secondary Trigeminal Neuralgia	0.00188729	Osteomyelitis	0.000857243
1547	Angina, Unstable	0.00188076	Aortic valve calcification	0.000854733
1548	Leishmaniasis, Visceral	0.00188047	Hypophosphatasia	0.000852135
1549	As If Personality	0.00187755	Retinopathy of Prematurity	0.000850705
1550	Intracranial Hypertension	0.00187599	Osteitis Fibrosa Disseminata	0.000843787
1551	Obstructive asymmetric septal hypertrophy	0.00187478	Stiff-Person Syndrome	0.000841336
1552	Meningeal Neoplasms	0.00187281	Hyperlipidemia, Familial Combined	0.000841044
1553	Lenticulostriate Disorders	0.00186861	Embryonal Carcinoma	0.000838329
1554	Auditory Processing Disorder, Central	0.00186568	Ovarian Hyperstimulation Syndrome	0.000837862
1555	Aortic valve disorder	0.00186515	Left Atrial Isomerism	0.000834593
1556	Caries (morphologic abnormality)	0.00186076	Flaccid Muscle Tone	0.000833776
1557	Tic disorder	0.00185937	Glycogen storage disease type II	0.000833105
1558	Speech Delay	0.00185702	Acquired Meningomyelocele	0.000832492
1559	Language Delay	0.00185702	Myelocele	0.000832492
1560	Fuchs Endothelial Dystrophy	0.00185617	Asperger Syndrome	0.000830857
1561	Neuroferritinopathy	0.00185376	Vitelliform Macular Dystrophy	0.000830332
1562	Retinitis Pigmentosa 7	0.00185062	Coffin-Lowry syndrome	0.000827793
1563	Pregnancy loss	0.0018463	Polymorphous corneal dystrophy	0.000823911
1564	Trisomy 21, Meiotic Nondisjunction	0.00184463	Reis-Bucklers' corneal dystrophy	0.000823823
1565	Tumors of Adrenal Cortex	0.00184429	Avellino corneal dystrophy	0.000823823
1566	Acute Erythroblastic Leukemia	0.00184297	Wolff-Parkinson-White Syndrome	0.000822072
1567	Semantic-Pragmatic Disorder	0.00184236	Keratitis	0.000818715
1568	Medullary cystic disease	0.00184068	Hereditary fructose intolerance syndrome	0.00081711
1569	Hypogammaglobulinemia	0.00184023	Coughing	0.00081676
1570	Ventilator-Induced Lung Injury	0.00183825	Neurofibromatosis 2	0.000816701
1571	Nephronophthisis	0.00183593	Rhabdomyosarcoma, Embryonal	0.000815621
1572	Mental disorders	0.00183543	Congenital arteriovenous malformation	0.000814366
1573	Congenital anomaly of face	0.00183536	Leukocyte-Adhesion Deficiency Syndrome	0.000813607
1574	Junctional Epidermolysis Bullosa	0.00183383	Addictive Behavior	0.000813257
1575	Apraxias	0.0018293	TIBIAL MUSCULAR DYSTROPHY, TARDIVE	0.000809755
1576	Trisomy 21, Mitotic Nondisjunction	0.00182851	Intervertebral Disk Displacement	0.000809667
1577	Down Syndrome, Partial Trisomy 21	0.00182851	Lethal tight skin contracture syndrome (disorder)	0.000807098
1578	Papillon-Lefevre Disease	0.00182615	CNS disorder	0.000805318
1579	Hemangioma	0.00182596	Polyarthritis	0.00080488
1580	Common wart	0.00182104	Congenital cystic kidney disease	0.000798955
1581	Aortic Aneurysm, Thoracic	0.00182098	ACTH-Secreting Pituitary Adenoma	0.000796737
1582	Craniofacial Dysostosis	0.00180964	Pyruvate Carboxylase Deficiency Disease	0.000796065
1583	Arhinencephaly	0.00180828	Lymphocytic Choriomeningitis	0.000795686
1584	Glycosuria, Renal	0.00180674	Eyelid Diseases	0.000795131
1585	Beckwith-Wiedemann Syndrome	0.00180662	Growth Hormone-Secreting Pituitary Adenoma	0.000791921
1586	Hemorrhagic Disorders	0.00180534	Muscular Disorders, Atrophic	0.000789498
1587	Radiation Injuries, Experimental	0.00180314	Nephrocalcinosis	0.00078909
1588	Restrictive cardiomyopathy	0.00180213	Polycystic Kidney - body part	0.000786171
1589	Blepharoptosis	0.00180155	Erythrokeratodermia variabilis	0.000784799
1590	Self-Injurious Behavior	0.00180128	Anorexia Nervosa	0.000784215
1591	Galloway Mowat syndrome	0.00179811	Glycogen Storage Disease Type IV	0.000783661
1592	Pruritus	0.00179749	Lissencephaly	0.000782347
1593	Ewings sarcoma	0.00179611	Parathyroid Diseases	0.00078118
1594	Arrhythmogenic Right Ventricular Dysplasia	0.00179558	Hyperpituitarism	0.00077543
1595	Acrocephalosyndactylia	0.00179326	Keratosis Follicularis	0.000774992
1596	Familial Dementia	0.00179121	Miller Dieker syndrome	0.000773007
1597	Centronuclear myopathy	0.00178847	Reticulate acropigmentation of Kitamura	0.000770672
1598	Peritoneal Neoplasms	0.00178415	Choledochal Cyst	0.000768687
1599	DYSKERATOSIS CONGENITA, AUTOSOMAL DOMINANT	0.001784	Medullary carcinoma of thyroid	0.000768541
1600	Cirrhosis, Cryptogenic	0.0017792	FG syndrome	0.000767958
1601	Cardio-facio-cutaneous syndrome	0.00177847	Dysautonomia	0.000765506
1602	Gilles de la Tourette syndrome	0.00177538	Rothmund-Thomson syndrome	0.000765448
1603	Alobar Holoprosencephaly	0.00177205	Amyloid nephropathy	0.000764163
1604	Semilobar Holoprosencephaly	0.00177205	Dementia, Vascular	0.000763492
1605	Lobar Holoprosencephaly	0.00177205	Canavan Disease	0.000763171
1606	Congenital central hypoventilation	0.00177178	Restless Legs Syndrome	0.000761069
1607	Pancytopenia	0.00177094	Opiate Addiction	0.000759698
1608	Bernard-Soulier Syndrome	0.00177019	Laurence-Moon Syndrome	0.000758676
1609	Monilethrix	0.00176704	Breast Fibrocystic Disease	0.000758267
1610	Steroid Metabolism, Inborn Errors	0.0017664	Rhabdoid Tumor	0.000755553
1611	Lead Poisoning	0.00176601	Osteoarthritis, Knee	0.000749365
1612	Gestational Diabetes	0.0017631	Renal dysplasia	0.000744462
1613	Amyloidosis, Familial	0.00176165	Sandhoff Disease	0.000744257
1614	Intervertebral disc disorder	0.00176113	Neonatal Hypotonia	0.000744141
1615	Prenatal Injuries	0.00176093	Andersen Syndrome	0.000743469
1616	Congenital anomaly of brain	0.00175968	Phencyclidine Abuse	0.000737573
1617	Glomerulosclerosis (disorder)	0.00175166	Chondrosarcoma, Mesenchymal	0.000733633
1618	Erythema Multiforme	0.00174949	Folic Acid Deficiency	0.000733195
1619	Premature Birth	0.00174359	Dandy-Walker Syndrome	0.000732524
1620	Suicide and self-inflicted injury by unspecified means	0.00174186	Hyaline Membrane Disease	0.000731561
1621	Paranoia	0.00173907	Fuchs Endothelial Dystrophy	0.000730043
1622	Conductive hearing loss	0.00173545	fibroma	0.000728642
1623	Alveolar rhabdomyosarcoma	0.00173524	Acampomelic Campomelic Dysplasia	0.000724235
1624	Paralysed	0.00173056	Addison Disease	0.000724001
1625	Pseudohypoaldosteronism, Type I	0.00172883	Duane Retraction Syndrome	0.000723534
1626	Dementia, Vascular	0.00172761	Sebaceous Gland Neoplasms	0.000722367
1627	Manganese Poisoning	0.00172677	Dissection of aorta	0.000720674
1628	Uterine Neoplasms	0.00172576	Schistosomiasis mansoni	0.000718952
1629	Muscle Weakness	0.00172551	Raynaud Disease	0.000718631
1630	Heterotopic Ossification	0.00172507	Leiomyosarcoma, Epithelioid	0.000716646
1631	Myotonia Congenita	0.00172371	Hepatic methionine adenosyltransferase deficiency	0.000716617
1632	OVARIOLEUKODYSTROPHY	0.00171852	Leukodystrophy, Metachromatic	0.000715537
1633	Color vision defect	0.00171848	Apudoma	0.0007111
1634	Adrenomyeloneuropathy	0.00171821	Mixed Salivary Gland Tumor	0.000706576
1635	Prion Diseases	0.00171744	Sleeplessness	0.000706138
1636	Pleural Diseases	0.00171715	Leukoplakia, Oral	0.0007057
1637	Acquired Language Disorders	0.00171586	Agyria	0.000703307
1638	Abdominal Cryptorchidism	0.00171571	Giant Cell Tumors	0.000703278
1639	Nodular Goiter	0.00171382	Pyoderma	0.000699775
1640	Atonic Absence Seizures	0.00171327	Hearing Loss, High-Frequency	0.000698053
1641	Epilepsy, Absence, Atypical	0.00171327	Growth retardation	0.000693296
1642	Akinetic Petit Mal	0.00171327	Color Blindness, Red-Green	0.000693004
1643	Bilateral Cryptorchidism	0.00171204	Leiomyosarcoma, Myxoid	0.00069064
1644	Sick Sinus Syndrome	0.00170987	Gonadal Dysgenesis, 46,XX	0.000689443
1645	Nephritis, Interstitial	0.00170726	PORENCEPHALY, FAMILIAL	0.000689443
1646	Pulmonary Cystic Fibrosis	0.00170246	Lateral Sclerosis	0.000688626
1647	Eye Diseases, Hereditary	0.00170222	Retinal Dysplasia	0.000687254
1648	Deafness, Autosomal Recessive 22	0.00169766	Intracranial Thrombosis	0.000686086
1649	Unilateral Cryptorchidism	0.00169741	Color Blindness, Acquired	0.000683985
1650	Dysautonomia	0.00169709	Central Nervous System Infection	0.000675987
1651	Deafness, Autosomal Recessive 16	0.00169648	Dystrophia unguium	0.000674995
1652	Pachyonychia Congenita	0.0016939	Olivopontocerebellar Atrophies	0.000674791
1653	Azoospermia, Nonobstructive	0.00169277	CAMPOMELIC DYSPLASIA	0.000674615
1654	Mental Retardation	0.00169252	Greither Disease	0.000673331
1655	Snowflake vitreoretinal degeneration	0.0016919	Fatal Familial Insomnia	0.000672893
1656	Iron Overload	0.00169065	Gerstmann-Straussler-Scheinker Disease	0.000672893
1657	Testicular malignant germ cell tumor	0.00169046	Kuru	0.000672893
1658	Communication impairment	0.00168948	Deficiency of galactokinase	0.000670266
1659	Immunoglobulin A deficiency (disorder)	0.00168902	Bile Duct Diseases	0.00066907
1660	Photosensitivity Disorders	0.00168855	Adrenal Gland Hyperfunction	0.00066761
1661	Delayed Puberty	0.00168736	Skin Diseases, Genetic	0.00066475
1662	Aneurysm	0.00168526	Adult Fanconi syndrome	0.000661452
1663	Weill-Marchesani syndrome	0.00168158	Pre B-cell acute lymphoblastic leukemia	0.000660751
1664	Vestibular Diseases	0.00168061	Hydrocolpos	0.00066043
1665	Mandibulofacial Dysostosis	0.00168058	GRISCELLI SYNDROME, TYPE 1	0.000657482
1666	Kaposi Sarcoma	0.00168029	Ectopic Tissue	0.000655527
1667	Heart Septal Defects	0.00167957	Osteochondrosis	0.000655147
1668	X-Linked Csnb	0.0016791	Scrapie	0.000654155
1669	NIGHT BLINDNESS, CONGENITAL STATIONARY, TYPE 2B (disorder)	0.0016791	Type II Mucolipidosis	0.000653951
1670	Cone-rod synaptic disorder, congenital nonprogressive	0.0016791	Color Blindness, Red	0.000653513
1671	Night Blindness, Congenital Stationary, Type 1A	0.0016791	Hallervorden-Spatz Syndrome	0.000650536
1672	NIGHT BLINDNESS, CONGENITAL STATIONARY, TYPE 1B	0.0016791	Intracranial Arteriosclerosis	0.000649864
1673	Night blindness, congenital stationary, type 1	0.0016791	Mowat-Wilson syndrome	0.00064966
1674	Disorders of Porphyrin Metabolism	0.00167779	Osteochondritis	0.000647617
1675	HYPERGLYCINURIA (disorder)	0.00167567	ATRIOVENTRICULAR CANAL DEFECT	0.000647442
1676	Opiate Addiction	0.00167435	Hepatic Vein Thrombosis	0.000645807
1677	Acro-Osteolysis	0.00167279	Atrioventricular Septal Defect	0.000643822
1678	Lymphohistiocytosis, Hemophagocytic	0.00167221	Tracheoesophageal Fistula	0.000643209
1679	Pseudohypoaldosteronism, Type I, Autosomal Dominant	0.00167115	Carotid Artery Thrombosis	0.000638685
1680	Heinz Body Anemias	0.00166985	Laron Syndrome	0.000638627
1681	Duodenal Ulcer	0.00166681	Budd-Chiari Syndrome	0.000638014
1682	Copper-Overload Cirrhosis	0.00166435	Growth failure	0.000637168
1683	Adrenal Cortex Diseases	0.00166071	Weill-Marchesani Syndrome, Autosomal Recessive	0.000636234
1684	Familial Hemophagocytic Lymphocytosis	0.00165735	Subacute Sclerosing Panencephalitis	0.000635971
1685	Deafness, Autosomal Recessive 21	0.00165535	Factor VII Deficiency	0.000634745
1686	Deafness, Autosomal Dominant 12	0.00165535	Vascular calcification	0.000632877
1687	Lymphedema	0.00165249	Steatorrhea	0.000632264
1688	Meningiomas, Multiple	0.00165156	Prolactinoma	0.000632177
1689	Hyperbilirubinemia	0.00165085	Aseptic Necrosis of Bone	0.000630367
1690	Spinal Meningioma	0.00165003	Fatigue	0.000630221
1691	Malignant Meningioma	0.00164847	Coronary Artery Vasospasm	0.000629696
1692	Parasagittal Meningioma	0.00164811	POLYCYSTIC LIPOMEMBRANOUS OSTEODYSPLASIA WITH SCLEROSING LEUKOENCEPHALOPATHY	0.000627506
1693	Classical Lissencephalies and Subcortical Band Heterotopias	0.0016475	HMN (Hereditary Motor Neuropathy) Proximal Type I	0.000625872
1694	Neoplasms, Bone Tissue	0.00164578	Cerebral Thrombosis	0.000624617
1695	Factor V Deficiency	0.00164565	Aqueductal Stenosis	0.000624529
1696	Hypothermia, natural	0.00164496	Fructose-1,6-Diphosphatase Deficiency	0.000622253
1697	Gastrointestinal Diseases	0.00164412	Thanatophoric Dysplasia	0.000620414
1698	Carcinoma in Situ	0.00164335	Gastrointestinal Hemorrhage	0.000614664
1699	Erythropoietic Protoporphyria	0.00164206	Argininosuccinic Aciduria	0.000614168
1700	Benign Meningioma	0.00164125	Corneal dystrophy, Lattice type 3	0.000611745
1701	Polycythemia Vera	0.00164068	Gynecomastia	0.00061122
1702	Olfactory Groove Meningioma	0.00163847	CHARGE Syndrome	0.000610957
1703	Angioblastic Meningioma	0.00163847	Color Blindness, Blue	0.000610811
1704	Clear Cell Meningioma	0.00163847	Factor XII Deficiency	0.000604186
1705	Intraventricular Meningioma	0.00163847	Chilblain lupus 1	0.000603252
1706	Psammomatous Meningioma	0.00163847	Hyperimmunoglobulin M syndrome	0.000603135
1707	Fibrous Meningioma	0.00163847	Pachygyria	0.000602989
1708	Angiomatous Meningioma	0.00163847	Cerebrovascular Disorders	0.000599632
1709	Intracranial Meningioma	0.00163847	Benign prostatic hypertrophy	0.000598406
1710	Sphenoid Wing Meningioma	0.00163847	Ichthyosis linearis circumflexa	0.000597677
1711	Transitional Meningioma	0.00163847	Angle Closure Glaucoma	0.000595342
1712	Microcystic meningioma	0.00163847	WHIM syndrome	0.000595137
1713	Hemangioblastic Meningioma	0.00163847	Mirror movements disorder	0.000594145
1714	Cerebral Convexity Meningioma	0.00163847	Elephantiasis	0.000593678
1715	Posterior Fossa Meningioma	0.00163847	Endometrial Stromal Tumors	0.00059359
1716	Intraorbital Meningioma	0.00163847	Carpal Tunnel Syndrome	0.000590759
1717	Hemangiopericytic Meningioma	0.00163847	Irido-corneo-trabecular dysgenesis (disorder)	0.000590584
1718	Xanthomatous Meningioma	0.00163847	Hajdu-Cheney Syndrome	0.00058714
1719	Secretory meningioma	0.00163847	Omodysplasia type 1	0.000587052
1720	Papillary Meningioma	0.00163847	Tyrosinemias	0.000586585
1721	Meningothelial meningioma	0.00163847	Lipoatrophic Diabetes Mellitus	0.000584601
1722	Hereditary Sensory and Autonomic Neuropathies	0.00163779	Gyrate Atrophy	0.000583608
1723	Blood Coagulation Disorders	0.00163673	Leukokeratosis, Hereditary Mucosal	0.000582645
1724	SKIN/HAIR/EYE PIGMENTATION, VARIATION IN, 2 (disorder)	0.00163577	Legg-Calve-Perthes Disease	0.000581186
1725	AMYOTROPHIC LATERAL SCLEROSIS 3 (disorder)	0.00163444	Lordosis	0.000580777
1726	Essential Tremor	0.00163055	Hyperlipoproteinemia Type III	0.000579609
1727	Mental Disorders, Severe	0.00162805	Rett Syndrome	0.000579551
1728	Diagnosis, Psychiatric	0.00162805	Aortopulmonary Septal Defect	0.000578413
1729	Lytic lesion	0.00162534	Micrognathism	0.00057634
1730	Speech Disorders	0.00162507	Peroxisomal ACYL-COA oxidase deficiency	0.000576107
1731	Aplastic bone marrow	0.00162458	Epithelial cyst	0.000575348
1732	Cartilage Diseases	0.00162449	Hyperuricemia	0.000573217
1733	Adult junctional epidermolysis bullosa (disorder)	0.00162168	Gastric outlet obstruction	0.000572925
1734	Dermatitis, Irritant	0.00161901	Muenke Syndrome	0.000570882
1735	Lipid Metabolism, Inborn Errors	0.00161789	Hyperlipoproteinemia Type V	0.000570561
1736	Myasthenias	0.00161714	Hypothalamic Diseases	0.000570007
1737	Congenital neutropenia	0.00161682	Juvenile Spinal Muscular Atrophy	0.000565629
1738	Severe congenital neutropenia	0.00161682	Shock, Cardiogenic	0.000563118
1739	Gaucher Disease	0.00161586	Mucopolysaccharidosis VII	0.000561717
1740	Pena-Shokeir syndrome type I	0.00161581	Multiple Carboxylase Deficiency	0.000561017
1741	MELAS Syndrome	0.00161482	Eosinophilic esophagitis	0.00056055
1742	Carney Complex	0.00160886	Hairy Cell Leukemia	0.000559849
1743	Hereditary Nonpolyposis Colorectal Cancer	0.00160587	Exostoses	0.000559791
1744	Oliguria	0.00160139	Periodontitis, Juvenile	0.000557835
1745	Mammary Ductal Carcinoma	0.00160021	Sulfite oxidase deficiency	0.000557339
1746	Trichothiodystrophy Syndromes	0.00159671	Renal tubular disorder	0.000555471
1747	Hypopituitarism	0.0015954	Hematochezia	0.000555209
1748	Lupus Erythematosus, Discoid	0.0015941	Strawberry nevus of skin	0.000552932
1749	Pituitary dwarfism	0.00159367	Pyloric Stenosis, Hypertrophic	0.000549984
1750	Bone Diseases	0.00159222	Primary Hyperoxaluria	0.000549663
1751	Malignant neoplasm of endometrium	0.00159002	Nephrosis, congenital	0.000549196
1752	Chronic granulomatous disease	0.0015881	Vocal Cord Paralysis	0.000547766
1753	Hypothermia, Accidental	0.00158767	Kabuki make-up syndrome	0.000546452
1754	Pyloric Stenosis, Infantile Hypertrophic 1	0.00158518	Lafora Disease	0.000546394
1755	Autoimmune Lymphoproliferative Syndrome	0.00158281	Plasmacytoma	0.000545635
1756	alpha-Thalassemia	0.00157944	Extraskeletal Myxoid Chondrosarcoma	0.000545022
1757	Peptic Ulcer	0.00157934	Nephronophthisis	0.000542658
1758	Plagiocephaly	0.00157886	Gonadal Dysgenesis, 46,XY	0.000542016
1759	Transient Ischemic Attack	0.00157639	Adrenal hyperplasia	0.000541257
1760	Cystinuria	0.00157489	Shy-Drager Syndrome	0.000540819
1761	Williams-Beuren Region Duplication Syndrome	0.00157223	Periventricular Nodular Heterotopia	0.00053863
1762	Diabetic Cardiomyopathies	0.0015721	Hyperphenylalaninaemia	0.000538601
1763	Nephritis, Tubulointerstitial	0.00157062	Polyostotic fibrous dysplasia	0.000538046
1764	Transient Cerebral Ischemia	0.00156916	Pseudopseudohypoparathyroidism	0.000538046
1765	Hematological Disease	0.00156842	SOLITARY MEDIAN MAXILLARY CENTRAL INCISOR	0.000534514
1766	Opioid-Related Disorders	0.00156684	Acid-Base Imbalance	0.0005318
1767	Hemeralopia	0.00156176	Trichorhinophalangeal dysplasia type I	0.00053037
1768	Stomatitis	0.0015601	Dihydropyrimidine Dehydrogenase Deficiency	0.000528852
1769	Visual Impairment	0.00155935	Holt-Oram syndrome	0.000528735
1770	Liver Diseases, Parasitic	0.00155921	Pierre Robin Syndrome	0.000527334
1771	Epilepsy, Frontal Lobe	0.00155892	Ellis-Van Creveld Syndrome	0.000527334
1772	PITT-HOPKINS SYNDROME	0.00155811	Kleptomania	0.00052462
1773	Cachexia	0.00155211	Intermittent Explosive Disorder	0.00052462
1774	Herpesviridae Infections	0.00155152	Cataract, Pulverulent	0.000523423
1775	Frontotemporal dementia	0.00155031	Hemophilia B	0.000522781
1776	Anemia, Macrocytic	0.0015492	keratoacanthoma	0.000520942
1777	Renal tubular acidosis	0.00154851	Fibrodysplasia Ossificans Progressiva	0.000520592
1778	Migraine Variant	0.0015426	Coloboma of optic disc	0.0005196
1779	Reactive hypoglycemia	0.00154089	Renal hypertension	0.000516535
1780	AICARDI-GOUTIERES SYNDROME 1	0.00153991	Hepatitis D Infection	0.000515455
1781	Functional Gastrointestinal Disorders	0.00153959	Carcinoma, Ehrlich Tumor	0.000515367
1782	Amelogenesis Imperfecta, Hypomaturation Type, Iia3	0.00153905	Myositis Ossificans	0.000512974
1783	Fasting Hypoglycemia	0.00153893	Fibromatosis, Gingival	0.000512799
1784	Transient Ischemic Attack, Anterior Circulation	0.00153761	Interfrontal craniofaciosynostosis	0.00050918
1785	Posterior Circulation Transient Ischemic Attack	0.00153761	Compression of spinal cord	0.000508917
1786	Transient Ischemic Attack, Vertebrobasilar Circulation	0.00153761	Allergic asthma	0.000507195
1787	Brain Stem Ischemia, Transient	0.00153761	Osteosclerosis	0.000503313
1788	Carotid Circulation Transient Ischemic Attack	0.00153761	Retinal Neoplasms	0.0005027
1789	Crescendo Transient Ischemic Attacks	0.00153761	Klippel-Trenaunay-Weber Syndrome	0.000502641
1790	Neurobehavioral Manifestations	0.00153466	Infectious Mononucleosis	0.00050124
1791	Cervical Migraine Syndrome	0.00153444	Pharyngeal Diseases	0.000500102
1792	Hemicrania migraine	0.00153444	alpha-Mannosidosis	0.000499956
1793	Cholera Infantum	0.0015327	Pneumothorax	0.000497096
1794	Sick Headaches	0.00153174	granulosa cell tumor	0.000496279
1795	Van der Woude syndrome	0.00153156	Blepharophimosis syndrome Ohdo type	0.00049514
1796	Asthma, Occupational	0.00152806	Partial Paralysis (Paresis) Vocal Cords	0.000491988
1797	Myotonic Disorders	0.00152679	Inherited Factor II deficiency	0.000490237
1798	Osteosarcoma of bone	0.00152664	Neonatal Alloimmune Thrombocytopenia	0.00048831
1799	Acute Confusional Migraine	0.00152436	Hypokinesia	0.000487727
1800	Conn Syndrome	0.0015239	Lethargy	0.000487114
1801	Fibrocystic Disease of Pancreas	0.00152268	Gallbladder Carcinoma	0.000486326
1802	Atrophic	0.00152116	Retinal Vein Occlusion	0.000485508
1803	Status Migrainosus	0.00152108	T-lymphocyte immunodeficiency	0.000484078
1804	Abdominal Migraine	0.00152108	Nose Diseases	0.000481043
1805	Hereditary Multiple Exostoses	0.0015199	Hyaloideoretinal degeneration of Wagner	0.000477569
1806	Endemic Cretinism	0.00151785	Arthropathy associated with infection	0.000476577
1807	Secondary Parkinson Disease	0.0015178	Endocrine System Diseases	0.00047611
1808	Aortic Aneurysm	0.0015166	Adrenal Cortex Diseases	0.000475818
1809	Coronary Artery Vasospasm	0.00151626	Coronary Stenosis	0.000473804
1810	Chronic myeloproliferative disorder	0.00151527	Kyphosis deformity of spine	0.000471177
1811	MATURITY-ONSET DIABETES OF THE YOUNG, TYPE 3 (disorder)	0.00151347	Amyloidosis, Primary Cutaneous	0.000469864
1812	Atypical Hemolytic Uremic Syndrome	0.00151331	Immunoglobulin A deficiency (disorder)	0.000468842
1813	Trichotillomania	0.00151231	Thyroid Hormone Resistance Syndrome	0.000468638
1814	Langer-Giedion Syndrome	0.00151158	Bradykinesia	0.000467996
1815	Metamorphopsia	0.00151103	Familial Amyloid Polyneuropathy, Type V	0.000467966
1816	Pseudohermaphroditism	0.00151047	Pregnancy Complications	0.000467704
1817	Lip Diseases	0.00151026	Myocardial Stunning	0.000466887
1818	Color blindness	0.00150825	Neuroectodermal Tumors	0.000465748
1819	Micropsia	0.00150767	Dermatofibrosarcoma	0.000465281
1820	Vision Disability	0.00150767	Liposarcoma, Pleomorphic	0.000464376
1821	Chromosomal Instability	0.00150611	Nonketotic Hyperglycinemia	0.000463939
1822	Autosomal Recessive Centronuclear Myopathy	0.00150562	Polyhydramnios	0.000462888
1823	Cutaneous Melanoma	0.00150534	Renal carnitine transport defect	0.000461283
1824	Diabetes Insipidus	0.0015042	Language Disorders	0.000461107
1825	Deglutition Disorders	0.00150389	Carbamoyl-Phosphate Synthase I Deficiency Disease	0.000460903
1826	Internal Carotid Artery Diseases	0.00150322	Retrognathia	0.000459006
1827	Arterial Diseases, Common Carotid	0.00150322	Axenfeld anomaly (disorder)	0.000459006
1828	External Carotid Artery Diseases	0.00150322	Intestinal Atresia	0.000458656
1829	Sudden infant death syndrome	0.00150252	Muscular Atrophy, Spinal, Type II	0.000458568
1830	Mucopolysaccharidosis III	0.00150147	Speech Disorders	0.00045848
1831	Vitamin B 12 Deficiency	0.00149656	Spastic Ataxia	0.000458013
1832	Senile Paranoid Dementia	0.00149578	Aplasia Cutis Congenita	0.000457692
1833	Malignant neoplasm of tongue	0.0014942	Fatty Liver, Alcoholic	0.000456992
1834	Galactosemias	0.00149372	Transient Neonatal Thrombocytopenia	0.000455387
1835	Tyrosinemias	0.00148779	WAGR Syndrome	0.000454803
1836	Hamartoma	0.00148764	Adenocarcinoma of colon	0.000452585
1837	Brain Infarction	0.00148738	Genital Neoplasms, Male	0.000452147
1838	EAR, PATELLA, SHORT STATURE SYNDROME	0.00148644	Pyoderma Gangrenosum	0.000448703
1839	Alzheimer disease, familial, type 3	0.00148386	Constitutional aplastic anemia	0.000448119
1840	Todd Paralysis	0.00148379	Cerebellar Neoplasms	0.000447243
1841	Hereditary spherocytosis	0.00148066	Activated Protein C Resistance	0.000446776
1842	Hearing Loss, Central	0.00147959	Coronary Aneurysm	0.000445609
1843	Ataxia Telangiectasia	0.00147885	Epidermolysis Bullosa Dystrophica	0.000444821
1844	Nail Diseases	0.00147845	Hypophosphatemic Rickets	0.000443332
1845	Costello syndrome (disorder)	0.00147685	Vitamin A Deficiency	0.000442982
1846	Pyloric Stenosis, Hypertrophic	0.00147525	Benign Paroxysmal Positional Vertigo	0.000440472
1847	Tongue Neoplasms	0.00147388	Ductal Breast Carcinoma	0.000438458
1848	Infantile Refsum Disease (disorder)	0.00147386	Congenital clubfoot	0.000438049
1849	Tubular Aggregate Myopathy	0.00147374	Cleft palate with cleft lip	0.000437962
1850	Loeys-Dietz Aortic Aneurysm Syndrome	0.00147309	Abruptio Placentae	0.000437962
1851	Esophageal atresia with or without tracheoesophageal fistula	0.00147248	Farber Lipogranulomatosis	0.000436415
1852	CATARACT, AUTOSOMAL DOMINANT	0.00146781	Denys-Drash Syndrome	0.000434926
1853	Hereditary Motor and Sensory-Neuropathy Type II	0.00146569	Frasier Syndrome	0.000434926
1854	Hidradenitis suppurativa, familial	0.00146511	Progressive bulbar palsy	0.000434751
1855	Cerebral Amyloid Angiopathy	0.00146289	Varicosity	0.000434371
1856	Factor XIII Deficiency	0.0014567	Hypertension, Portal	0.000432182
1857	Intestinal Pseudo-Obstruction	0.00145491	Seborrheic dermatitis	0.000432036
1858	Disseminated Intravascular Coagulation	0.00145489	Primary Myelofibrosis	0.000432007
1859	Nevus elasticus	0.00145436	Syndactyly, type 2	0.000431745
1860	Failure to Thrive	0.00145399	Multicystic Dysplastic Kidney	0.000429176
1861	SPASTIC PARAPLEGIA 6, AUTOSOMAL DOMINANT (disorder)	0.00144671	Lacrimal Duct Obstruction	0.000428271
1862	Scalp Dermatoses	0.0014464	Variegate Porphyria	0.000426608
1863	Double Outlet Right Ventricle	0.00144462	Hypotension, Orthostatic	0.000424127
1864	Mycobacterium Infections, Nontuberculous	0.00144101	Globoid cell leukodystrophy	0.000424097
1865	Diphtheria	0.00143975	RAPP-HODGKIN SYNDROME	0.000423601
1866	Skin Diseases, Bullous	0.00143759	Ulnar-mammary syndrome	0.000423543
1867	Aneurysm, Dissecting	0.00143756	Achromatopsia 2	0.000420624
1868	Nerve Sheath Tumors	0.00143727	Baller-Gerold syndrome	0.000420507
1869	Congenital hypoplastic anemia	0.00143546	Cyclic neutropenia	0.000419457
1870	Malignant Uterine Corpus Neoplasm	0.00143537	Acute Kidney Tubular Necrosis	0.000418727
1871	Neuromuscular Junction Diseases	0.00143527	Lujan Fryns syndrome	0.000418698
1872	Restless Legs Syndrome	0.00143481	Anuria	0.000418668
1873	Central Nervous System Neoplasms	0.00143213	Wolman Disease	0.000418201
1874	Acute monocytic leukemia	0.00143121	Xanthomatosis	0.000417822
1875	Vascular anomaly	0.00143093	Tuberculosis, Pulmonary	0.00041753
1876	Marijuana Abuse	0.00143075	Benign Prostatic Hyperplasia	0.000416363
1877	Glomerulonephritis, Membranoproliferative	0.00142872	Intestinal Diseases	0.000415896
1878	Cerebral Arterial Diseases	0.00142847	Posttransfusion purpura	0.00041572
1879	Corynebacterium Infections	0.00142719	Conjunctival Diseases	0.000414786
1880	Maple Syrup Urine Disease	0.00142656	Myofibrillar Myopathy	0.000412918
1881	Adrenal cortical hypofunction	0.00142557	Stereotypic Movement Disorder	0.000412627
1882	Thrombocythemia, Essential	0.00142425	Chronic Liver Failure	0.000412393
1883	Neisseriaceae Infections	0.00142251	Deficiency of glucose-6-phosphate dehydrogenase	0.000412306
1884	Achondroplasia	0.00142114	Chondrodysplasia Punctata, Rhizomelic	0.000411984
1885	AIDS Dementia Complex	0.00141919	Vitreous Detachment	0.000411401
1886	Pseudohypoaldosteronism, Type II	0.00141817	Raynaud Phenomenon	0.000411109
1887	Purpura, Thrombotic Thrombocytopenic	0.00141802	Antithrombin III Deficiency	0.000408657
1888	Intracardiac myxoma	0.00141781	Islet Cell Tumor	0.000408336
1889	ACRODYSOSTOSIS 1 WITH OR WITHOUT HORMONE RESISTANCE	0.00141781	Angiomyolipoma	0.00040819
1890	Carney Complex, Type 1	0.00141781	SMITH-MCCORT DYSPLASIA	0.00040711
1891	Kyphosis deformity of spine	0.00141658	Anhydrotic Ectodermal Dysplasias	0.000406993
1892	Micrognathism	0.00141632	Hidrotic Ectodermal Dysplasia	0.000406993
1893	Aganglionosis, Colonic	0.00141562	Enlarged Vestibular Aqueduct	0.000405622
1894	Hereditary nephritis	0.00141536	Steatocystoma multiplex	0.000404542
1895	Laryngeal Diseases	0.00141394	Pelizaeus-Merzbacher Disease	0.00040209
1896	Peripheral T-Cell Lymphoma	0.0014087	Curvature of spine	0.000401594
1897	Alport Syndrome	0.0014081	Scurvy	0.000400893
1898	Nephritis	0.00140702	Post-Traumatic Stress Disorder	0.000400776
1899	CCHS WITH HIRSCHSPRUNG DISEASE	0.0014062	Fibrochondrogenesis	0.000400689
1900	Occupational Diseases	0.00140234	Osteopetrosis Autosomal Dominant Type 2	0.000400076
1901	MEGALENCEPHALIC LEUKOENCEPHALOPATHY WITH SUBCORTICAL CYSTS 2A	0.00140222	Neurogenic arthropathy	0.000399959
1902	Lupus Nephritis	0.0014	Acrocephalopolysyndactyly type 2	0.00039777
1903	PULMONARY HYPERTENSION, PRIMARY, DEXFENFLURAMINE-ASSOCIATED	0.00139903	Eunuchism	0.000396982
1904	Retinal Pigment Epithelial Detachment	0.00139611	Malignant neoplasm of retina	0.000395435
1905	Aganglionosis, Rectosigmoid Colon	0.00139418	Disease	0.00039526
1906	Congenital Intestinal Aganglionosis	0.00139418	Communicating Hydrocephalus	0.000394822
1907	Bardet-Biedl syndrome 1 (disorder)	0.00139087	Galloway Mowat syndrome	0.00039453
1908	Severe Acute Respiratory Syndrome	0.00139026	Gray Platelet Syndrome	0.000394063
1909	Chondrodysplasia Punctata	0.0013872	Hereditary Coproporphyria	0.000393071
1910	Coxsackievirus Infections	0.00138692	Heart Valve Prolapse	0.000391495
1911	Amenorrhea	0.00138583	Hypomagnesemia 2, renal	0.000389598
1912	MITOCHONDRIAL COMPLEX III DEFICIENCY (disorder)	0.00138015	Lymphocytosis	0.000388751
1913	Cannabis Abuse	0.00137861	Fabry Disease	0.000388693
1914	Graft-vs-Host Disease	0.00137367	Acquired scoliosis	0.000388663
1915	Streptococcal pneumonia	0.0013733	Pseudohypoparathyroidism	0.000388401
1916	Progeria	0.00137294	Inclusion Body Myositis (disorder)	0.000388021
1917	Lysosomal Storage Diseases, Nervous System	0.00137128	Ethylmalonic encephalopathy	0.00038735
1918	Chromosomal translocation	0.00137116	Oral candidiasis	0.000386007
1919	Uveal Diseases	0.00136931	Photophobia	0.000382709
1920	Liddle Syndrome	0.00136694	Spontaneous pneumothorax	0.000382592
1921	Other endocrine/metabolic nutritional disease	0.00136556	Common Migraine	0.00037982
1922	Bare lymphocyte syndrome 2	0.00136454	Echinococcosis	0.000379265
1923	Embryo Disintegration	0.00135914	Semantic Dementia	0.000378477
1924	Blastocyst Disintegration	0.00135914	Immune Complex Diseases	0.000378185
1925	Embryo Loss	0.00135914	Neuromyelitis Optica	0.000377922
1926	Embryo Death	0.00135914	Macroprolactinoma	0.000377572
1927	Reticulate acropigmentation of Kitamura	0.00135607	Microprolactinoma	0.000377572
1928	Malignant hyperpyrexia due to anesthesia	0.00135098	Cholesterol Ester Storage Disease	0.000376901
1929	Purpura	0.00134651	Gait, Unsteady	0.000376872
1930	Parasomnia	0.0013452	Gait, Shuffling	0.000376872
1931	Coffin-Siris syndrome	0.00134479	Obstructive Hydrocephalus	0.000376872
1932	Anemia, Pernicious	0.00134154	Waddling gait	0.000376872
1933	Ichthyosis Congenita II	0.0013411	Gait, Drop Foot	0.000376872
1934	Bare Lymphocyte Syndrome, Type I	0.00134019	Spastic gait	0.000376872
1935	Coronavirus Infections	0.00133562	Gait, Scissors	0.000376872
1936	Vascular System Injuries	0.00133379	Nephropathic cystinosis	0.000375558
1937	Nonketotic Hyperglycinemia	0.00133165	Otitis Media	0.000375033
1938	Cannabis-Related Disorder	0.00133132	Fibroadenoma	0.000373953
1939	Intervertebral Disk Displacement	0.00133113	Corneal Opacity	0.000373515
1940	Congenital hypofibrinogenemia	0.00133031	Deficiency of aromatic-L-amino-acid decarboxylase	0.000373428
1941	Angioedema	0.00133027	DANDY-WALKER MALFORMATION WITH MENTAL RETARDATION, BASAL GANGLIA DISEASE, AND SEIZURES	0.000372931
1942	Distal Spinal Muscular Atrophy	0.00133025	Dent Disease 2	0.000371618
1943	Cushing Syndrome	0.00132854	Unverricht-Lundborg Syndrome	0.000371122
1944	Congenital absence of kidneys syndrome	0.00132552	Head Banging	0.000370275
1945	Familial Periodic Paralysis	0.00132293	Factor XI Deficiency	0.000370129
1946	Dyskeratosis Congenita, Autosomal Recessive	0.00132213	Malignant Rectal Neoplasm	0.000368816
1947	Hereditary Motor and Sensory Neuropathy Type I	0.0013221	Congenital cataract	0.000367473
1948	Ependymoblastoma	0.00132012	Heavy Chain Disease	0.000367211
1949	Spongioblastoma	0.00132012	Porphyria Cutanea Tarda	0.000367123
1950	Cerebral Primitive Neuroectodermal Tumor	0.00132012	Congenital anomaly of face	0.000366889
1951	Medulloepithelioma	0.00132012	Congenital heart disease	0.00036581
1952	Dengue Shock Syndrome	0.00132011	Citrullinemia	0.000365518
1953	Phagocyte Bactericidal Dysfunction	0.00131983	Central Core Myopathy (disorder)	0.000364905
1954	Congenital Myasthenic Syndromes, Presynaptic	0.00131938	Prune Belly Syndrome	0.000363679
1955	Congenital Myasthenic Syndromes, Postsynaptic	0.00131938	Arthropathy	0.000362249
1956	Severe Dengue	0.00131832	Intestinal Perforation	0.000359067
1957	Ventricular Septal Defects	0.0013172	Striatonigral Degeneration	0.000358921
1958	Neoplasms, Nerve Tissue	0.00131634	Multiple Sulfatase Deficiency Disease	0.000358542
1959	oncogene-induced senescence	0.00131329	Blindness, Legal	0.000358542
1960	Oropharyngeal Dysphagia	0.0013099	Nance-Horan syndrome	0.000358308
1961	Hyperpotassemia and Hypertension, Familial	0.00130966	Ascorbic Acid Deficiency	0.000357433
1962	Pseudohypoaldosteronism, Type I, Autosomal Recessive	0.00130966	Hyper-Immunoglobulin E Syndrome, Autosomal Dominant	0.00035717
1963	PARAGANGLIOMA AND GASTRIC STROMAL SARCOMA	0.00130889	Platelet-Activating Factor Acetylhydrolase Deficiency	0.000356761
1964	Olivopontocerebellar Atrophies	0.00130508	dowling-degos disease	0.000356615
1965	Cockayne Syndrome	0.00130489	Prostatic Adenoma	0.000356499
1966	Myoclonic Epilepsy, Juvenile	0.00130174	Absent reflex	0.000356499
1967	Myocarditis	0.00130055	Cyanosis	0.000356499
1968	Glycogen Storage Disease Type I	0.00129902	Hyperreflexia	0.000356499
1969	Transposition of Great Vessels	0.00129678	Reflex, Deep Tendon, Absent	0.000356499
1970	Esophageal Dysphagia	0.00129663	Reflex, Ankle, Absent	0.000356499
1971	Spinal Cord Injuries	0.00129635	Cafe-au-Lait Spots	0.000356499
1972	Dislocations	0.00129569	Hyper-Immunoglobulin E Syndrome, Autosomal Recessive	0.000356499
1973	Hidradenitis Suppurativa	0.00129555	Reflex, Corneal, Decreased	0.000356499
1974	Lymphopenia	0.00129345	Carcinoma, Papillary	0.000355098
1975	Leukemia, Megakaryoblastic, of Down Syndrome	0.0012925	Romano-Ward Syndrome	0.000351157
1976	Pachyonychia Congenita, Jadassohn Lewandowsky Type	0.00129027	Hemosiderosis	0.000350836
1977	Situs ambiguus	0.00128987	Thiamine responsive megaloblastic anemia syndrome	0.000347334
1978	Hashish Abuse	0.00128951	Acoustic Neuroma	0.000347013
1979	Anophthalmos	0.00128616	Choanal Atresia	0.000345816
1980	Cancer of Urinary Tract	0.00128532	Thiel-Behnke corneal dystrophy	0.000344969
1981	Enlarged Vestibular Aqueduct	0.00128462	Nasal Polyps	0.00034424
1982	Breast Neoplasms, Male	0.00128346	Menkes Kinky Hair Syndrome	0.000342489
1983	Aphasia	0.00128237	Favism	0.000342255
1984	Sleep Disorders, Intrinsic	0.00128114	Protein S Deficiency	0.000341846
1985	Iron-Refractory Iron Deficiency Anemia	0.00128036	Schwannomatosis	0.000340883
1986	UDPglucose 4-epimerase deficiency disease	0.001278	Mucopolysaccharidosis Type IIIA	0.000340416
1987	Joint laxity	0.00127699	MPS III B	0.000340416
1988	Pick Disease of the Brain	0.00127455	Newcastle Disease	0.000338723
1989	Primary Hyperthyroidism	0.00127404	Polycystic liver disease	0.000338373
1990	Angelman Syndrome	0.00127356	Oculovestibuloauditory syndrome	0.000338315
1991	Eosinophilia, Tropical	0.00127311	Quadriplegia	0.000337439
1992	Gonadal Dysgenesis, 46,XX	0.0012721	Disease of thymus gland	0.00033668
1993	Premature aging syndrome	0.00127015	Papillon-Lefevre Disease	0.000336534
1994	Helicobacter Infections	0.00126987	Dermatitis, Occupational	0.000336418
1995	Leishmaniasis, Cutaneous	0.00126965	Macular corneal dystrophy	0.000336242
1996	Myasthenic Syndrome, Congenital, Fast-Channel	0.00126948	Prostatic Diseases	0.000336096
1997	Herlitz Disease	0.00126828	Alveolar Soft Part Sarcoma	0.000335162
[truncated: 22,228 more rows]
