# Supplementary material for: A Systems Biological Approach to Understanding the Mechanisms Underlying the Therapeutic Potential of Red Ginseng Supplements against Metabolic Diseases
Source: Molecules. 2020 Apr 23;25(8):1967. doi: 10.3390/molecules25081967 (PMC7221703; doi:10.3390/molecules25081967)
Supplement: Supplementary file 1 [file molecules-25-01967-s001.zip › Supplementary table 3.xlsx]

## Sheet: Sheet1
Supplementary Table 3. Optimal routes for Panax ginseng to reach each biological process associated with metabolic diseases.
No.	Score	Classification	Herb	Compound	Compound Associated gene	Gene	Biological process
1	0.444444	menopausal women’s symptoms	Panax ginseng	beta-carboline	CYP1A1	LETM1	receptor-mediated endocytosis
2	0.444444	menopausal women’s symptoms	Panax ginseng	beta-carboline	TOP1	VCAM1	G-protein coupled receptor signaling pathway
3	0.444444	menopausal women’s symptoms	Panax ginseng	ginsenoside Rg3	SP1	SMO	nervous system development
4	0.444444	menopausal women’s symptoms	Panax ginseng	ginsenoside Rg3	HSF1	CLDN1	cholesterol metabolic process
5	0.444444	menopausal women’s symptoms	Panax ginseng	ginsenoside Rg3	NFKB1	LIN28A	positive regulation of cell adhesion
6	0.444444	menopausal women’s symptoms	Panax ginseng	notoginsenoside R1	ESR1	NCAPH	negative regulation of MHC class II biosynthetic process
7	0.444444	menopausal women’s symptoms	Panax ginseng	gomisin A	IL1B	ZC3H12A	response to reactive oxygen species
8	0.444444	menopausal women’s symptoms	Panax ginseng	gomisin A	NOS2	RPL23	lipid metabolic process
9	0.444444	menopausal women’s symptoms	Panax ginseng	harmane	AHR	PC	cytokine-mediated signaling pathway
10	0.444444	menopausal women’s symptoms	Panax ginseng	harmane	AHR	DRD4	positive regulation of phagocytosis
11	0.444444	menopausal women’s symptoms	Panax ginseng	gypenoside	AKT1	MST1R	response to oxidative stress
12	0.410494	menopausal women’s symptoms	Panax ginseng	p-coumaric acid	PPARG	ABHD14B	regulation of blood pressure
13	0.384596	menopausal women’s symptoms	Panax ginseng	harmane	AHR	RAD51	cell-matrix adhesion
14	0.384596	menopausal women’s symptoms	Panax ginseng	harmane	AHR	TRADD	fatty acid catabolic process
15	0.366197	menopausal women’s symptoms	Panax ginseng	folate	E2F1	SLC25A29	lipid transport
16	0.346085	menopausal women’s symptoms	Panax ginseng	beta-carboline	CYP3A4	AMFR	blood coagulation
17	0.304687	menopausal women’s symptoms	Panax ginseng	rosiglitazone	NR4A1	POMC	regulation of intracellular estrogen receptor signaling pathway
18	0.228351	menopausal women’s symptoms	Panax ginseng	paracetamol	CTCF	ATM	response to estrogen
19	0.444444	blood circulation	Panax ginseng	ginsenoside Rg3	SP1	AIF1	vascular smooth muscle contraction
20	0.444444	blood circulation	Panax ginseng	notoginsenoside R1	ESR1	HAMP	alpha-linolenic acid metabolic process
21	0.444444	blood circulation	Panax ginseng	notoginsenoside R1	TNF	NRP1	positive regulation of endothelial cell chemotaxis by VEGF-activated vascular endothelial growth factor receptor signaling pathway
22	0.444444	blood circulation	Panax ginseng	p-coumaric acid	MAPK14	RPS6KA3	linoleic acid metabolic process
23	0.444444	blood circulation	Panax ginseng	gomisin A	BCL2	BAK1	cAMP-mediated signaling
24	0.444444	blood circulation	Panax ginseng	harmane	AHR	KCNH2	MAPK cascade
25	0.444444	blood circulation	Panax ginseng	harmane	AHR	VANGL2	positive regulation of cell proliferation by VEGF-activated platelet derived growth factor receptor signaling pathway
26	0.444444	blood circulation	Panax ginseng	harmane	AHR	NR3C1	protein kinase B signaling
27	0.444444	blood circulation	Panax ginseng	ginsenoside Rg2	GSK3B	NOTCH1	phosphatidylinositol 3-kinase signaling
28	0.444444	blood circulation	Panax ginseng	ginsenoside Rg2	GSK3B	AXIN1	adherens junction organization
29	0.444444	blood circulation	Panax ginseng	ginsenoside Rg2	CRTC2	YWHAE	regulation of steroid hormone biosynthetic process
30	0.384596	blood circulation	Panax ginseng	harmane	AHR	HERPUD1	NIK/NF-kappaB signaling
31	0.362623	blood circulation	Panax ginseng	ginsenoside Rg3	SP1	ERBB2	tumor necrosis factor-mediated signaling pathway
32	0.336735	blood circulation	Panax ginseng	harmane	AHR	SHROOM4	platelet activation
33	0.327586	blood circulation	Panax ginseng	harmane	AHR	DLL4	I-kappaB kinase/NF-kappaB signaling
34	0.305894	blood circulation	Panax ginseng	rosiglitazone	GSTM1	GSTM3	platelet aggregation
35	0.305421	blood circulation	Panax ginseng	estradiol	FOS	MAN1B1	VEGF-activated platelet-derived growth factor receptor signaling pathway
36	0.255702	blood circulation	Panax ginseng	paracetamol	FOS	MAN1B1	positive regulation of cell migration by VEGF-activated platelet derived growth factor receptor signaling pathway
37	0.220435	blood circulation	Panax ginseng	paracetamol	REST	NPAS4	blood circulation
38	0.175397	diabetes mellitus	Panax ginseng	paracetamol	CTCF	TP53	positive regulation of muscle cell apoptotic process
39	0.175076	diabetes mellitus	Panax ginseng	paracetamol	CTCF	TP53	peptidyl-diphthine biosynthetic process from peptidyl-histidine
40	0.175002	diabetes mellitus	Panax ginseng	paracetamol	CTCF	TP53	negative regulation of natural killer cell degranulation
41	0.174916	diabetes mellitus	Panax ginseng	paracetamol	CTCF	TP53	TTP catabolic process
42	0.174858	diabetes mellitus	Panax ginseng	paracetamol	CTCF	MYC	olfactory learning
43	0.1748	diabetes mellitus	Panax ginseng	paracetamol	CTCF	TP53	vacuolar sequestering of sodium ion
44	0.174787	diabetes mellitus	Panax ginseng	paracetamol	CTCF	TP53	actin cortical patch assembly
45	0.174735	diabetes mellitus	Panax ginseng	paracetamol	CTCF	TP53	response to amino acid
46	0.174724	diabetes mellitus	Panax ginseng	paracetamol	CTCF	TP53	asymmetric cell division
47	0.174655	diabetes mellitus	Panax ginseng	paracetamol	CTCF	TP53	negative regulation of embryonic development
48	0.174624	diabetes mellitus	Panax ginseng	paracetamol	CTCF	TP53	aerobactin biosynthetic process
49	0.174575	diabetes mellitus	Panax ginseng	paracetamol	CTCF	TP53	negative regulation of catalytic activity
50	0.174532	diabetes mellitus	Panax ginseng	paracetamol	CTCF	TP53	positive regulation of superoxide dismutase activity
51	0.174522	diabetes mellitus	Panax ginseng	paracetamol	BRCA1	JUN	positive regulation of ergosterol biosynthetic process
52	0.174474	diabetes mellitus	Panax ginseng	paracetamol	CTCF	TP53	regulation of hemocyte differentiation
53	0.174453	diabetes mellitus	Panax ginseng	paracetamol	CTCF	TP53	cellular response to nitrosative stress
54	0.174427	diabetes mellitus	Panax ginseng	paracetamol	CTCF	TP53	obsolete synaptic vesicle fusion
55	0.174426	diabetes mellitus	Panax ginseng	paracetamol	CTCF	TP53	sleep
56	0.174419	diabetes mellitus	Panax ginseng	paracetamol	CTCF	TP53	lipoprotein metabolic process
57	0.174416	diabetes mellitus	Panax ginseng	paracetamol	CTCF	TP53	intronic box C/D snoRNA processing
58	0.174406	diabetes mellitus	Panax ginseng	paracetamol	CTCF	MYC	auditory receptor cell fate determination
59	0.174372	diabetes mellitus	Panax ginseng	paracetamol	CTCF	MYC	I-kappaB kinase/NF-kappaB signaling
60	0.174354	diabetes mellitus	Panax ginseng	paracetamol	CTCF	EP300	defense response to parasitic plant
61	0.174353	diabetes mellitus	Panax ginseng	paracetamol	CTCF	TP53	negative regulation of interleukin-27-mediated signaling pathway
62	0.174345	diabetes mellitus	Panax ginseng	paracetamol	BRCA1	UBC	tetraterpenoid metabolic process
63	0.174339	diabetes mellitus	Panax ginseng	paracetamol	BRCA1	JUN	tetracycline biosynthetic process
64	0.174325	diabetes mellitus	Panax ginseng	paracetamol	CTCF	TP53	negative regulation of translational initiation by iron
65	0.174324	diabetes mellitus	Panax ginseng	paracetamol	CTCF	MYC	induction of conjugation with cellular fusion
66	0.174324	diabetes mellitus	Panax ginseng	paracetamol	CTCF	TP53	megakaryocyte differentiation
67	0.174319	diabetes mellitus	Panax ginseng	paracetamol	CTCF	TP53	obsolete telomere binding
68	0.174303	diabetes mellitus	Panax ginseng	paracetamol	CTCF	TP53	germ cell migration
69	0.174298	diabetes mellitus	Panax ginseng	paracetamol	CTCF	TP53	dorsal motor nucleus of vagus nerve formation
70	0.174296	diabetes mellitus	Panax ginseng	paracetamol	BRCA1	UBC	positive regulation of prosthetic group metabolic process
71	0.174275	diabetes mellitus	Panax ginseng	paracetamol	BRCA1	UBC	negative regulation of exoribonuclease activity
72	0.174272	diabetes mellitus	Panax ginseng	paracetamol	BRCA1	JUN	terpene metabolic process
73	0.17427	diabetes mellitus	Panax ginseng	paracetamol	BRCA1	AKT1	positive regulation of neurotransmitter secretion
74	0.174259	diabetes mellitus	Panax ginseng	paracetamol	CTCF	TP53	isotype switching to IgD isotypes
75	0.174245	diabetes mellitus	Panax ginseng	paracetamol	CTCF	TP53	obsolete MATa1 (A1) pre-mRNA splicing
76	0.174234	diabetes mellitus	Panax ginseng	paracetamol	CTCF	TP53	regulation of smooth muscle contraction
77	0.17423	diabetes mellitus	Panax ginseng	paracetamol	BRCA1	UBC	apical junction assembly
78	0.174229	diabetes mellitus	Panax ginseng	paracetamol	BRCA1	UBC	estrous cycle phase
79	0.174229	diabetes mellitus	Panax ginseng	paracetamol	CTCF	TP53	blood coagulation, intrinsic pathway
80	0.174229	diabetes mellitus	Panax ginseng	paracetamol	BRCA1	UBC	protein localization to mitochondrion
81	0.174229	diabetes mellitus	Panax ginseng	paracetamol	CTCF	TP53	female germline ring canal formation
82	0.174225	diabetes mellitus	Panax ginseng	paracetamol	BRCA1	ESR1	obsolete mRNA splicing
83	0.174221	diabetes mellitus	Panax ginseng	paracetamol	CTCF	TP53	response to cortisol
84	0.174221	diabetes mellitus	Panax ginseng	paracetamol	CTCF	MYC	transcription by RNA polymerase I
85	0.174219	diabetes mellitus	Panax ginseng	paracetamol	BRCA1	UBC	microtubule cytoskeleton organization
86	0.174217	diabetes mellitus	Panax ginseng	paracetamol	BRCA1	UBC	negative regulation of protein targeting to membrane
87	0.174214	diabetes mellitus	Panax ginseng	paracetamol	BRCA1	UBC	smooth endoplasmic reticulum calcium ion homeostasis
88	0.174213	diabetes mellitus	Panax ginseng	paracetamol	BRCA1	UBC	pancreas field specification
89	0.174201	diabetes mellitus	Panax ginseng	paracetamol	BRCA1	UBC	obsolete MAPKKK cascade (pseudohyphal growth)
90	0.174185	diabetes mellitus	Panax ginseng	paracetamol	BRCA1	AKT1	activin receptor signaling pathway
91	0.174178	diabetes mellitus	Panax ginseng	paracetamol	BRCA1	JUN	connective tissue growth factor production
92	0.174177	diabetes mellitus	Panax ginseng	paracetamol	CTCF	MYC	activation of MAPK activity involved in osmosensory signaling pathway
93	0.174173	diabetes mellitus	Panax ginseng	paracetamol	BRCA1	RELA	cellular response to fatty acid
94	0.174171	diabetes mellitus	Panax ginseng	paracetamol	CTCF	TP53	mitotic chromosome condensation
95	0.17417	diabetes mellitus	Panax ginseng	paracetamol	BRCA1	UBC	regulation of cyclase activity
96	0.17417	diabetes mellitus	Panax ginseng	paracetamol	BRCA1	JUN	positive regulation of leukocyte mediated cytotoxicity
97	0.17416	diabetes mellitus	Panax ginseng	paracetamol	BRCA1	UBC	hydroxyectoine transport
98	0.174159	diabetes mellitus	Panax ginseng	paracetamol	CTCF	EP300	negative regulation of chromatin silencing at telomere
99	0.174154	diabetes mellitus	Panax ginseng	paracetamol	BRCA1	RELA	homocysteine biosynthetic process
100	0.174154	diabetes mellitus	Panax ginseng	paracetamol	CTCF	TP53	B cell receptor signaling pathway
101	0.174152	diabetes mellitus	Panax ginseng	paracetamol	CTCF	EP300	regulation of meristem structural organization
102	0.174148	diabetes mellitus	Panax ginseng	paracetamol	CTCF	EP300	cellulose catabolic process
103	0.174124	diabetes mellitus	Panax ginseng	paracetamol	TRAF6	EGFR	heme o metabolic process
104	0.174109	diabetes mellitus	Panax ginseng	paracetamol	CTCF	EP300	in utero embryonic development
105	0.174107	diabetes mellitus	Panax ginseng	paracetamol	CTCF	EP300	negative regulation of gamma-delta T cell differentiation
106	0.174104	diabetes mellitus	Panax ginseng	paracetamol	CTCF	MYC	mRNA cleavage
107	0.1741	diabetes mellitus	Panax ginseng	paracetamol	CTCF	EP300	activation of recombination (HML)
108	0.1741	diabetes mellitus	Panax ginseng	paracetamol	CTCF	EP300	cranial ganglion morphogenesis
109	0.174097	diabetes mellitus	Panax ginseng	paracetamol	BRCA1	NFKB1	negative regulation of DNA-binding transcription factor activity
110	0.174096	diabetes mellitus	Panax ginseng	paracetamol	BRCA1	AKT1	male sex determination
111	0.174076	diabetes mellitus	Panax ginseng	paracetamol	BRCA1	AKT1	protein oxidation
112	0.174073	diabetes mellitus	Panax ginseng	paracetamol	BRCA1	UBC	positive regulation of smooth endoplasmic reticulum calcium ion concentration
113	0.174071	diabetes mellitus	Panax ginseng	paracetamol	CTCF	EP300	striated muscle contraction
114	0.174065	diabetes mellitus	Panax ginseng	paracetamol	BRCA1	RELA	cellular heat acclimation
115	0.174063	diabetes mellitus	Panax ginseng	paracetamol	BRCA1	JUN	intracellular bile acid receptor signaling pathway
116	0.174063	diabetes mellitus	Panax ginseng	paracetamol	BRCA1	UBC	positive regulation of mitochondrial fission
117	0.174061	diabetes mellitus	Panax ginseng	paracetamol	BRCA1	JUN	polyadenylation-dependent RNA catabolic process
118	0.17406	diabetes mellitus	Panax ginseng	paracetamol	BRCA1	UBC	positive regulation of lateral pseudopodium assembly
119	0.174059	diabetes mellitus	Panax ginseng	paracetamol	BRCA1	UBC	formamide biosynthetic process
120	0.174054	diabetes mellitus	Panax ginseng	paracetamol	BRCA1	AKT1	obsolete arsenate sensitivity/resistance
121	0.174049	diabetes mellitus	Panax ginseng	paracetamol	BRCA1	AKT1	paternal behavior
122	0.174049	diabetes mellitus	Panax ginseng	paracetamol	CTCF	EP300	primary branching, open tracheal system
123	0.174049	diabetes mellitus	Panax ginseng	paracetamol	BRCA1	AKT1	regulation of cytotoxic T cell degranulation
124	0.174046	diabetes mellitus	Panax ginseng	paracetamol	CTCF	EP300	female courtship behavior
125	0.174044	diabetes mellitus	Panax ginseng	paracetamol	BRCA1	AKT1	negative regulation of penicillin metabolic process
126	0.17404	diabetes mellitus	Panax ginseng	paracetamol	CTCF	MYC	cortisol secretion
127	0.17404	diabetes mellitus	Panax ginseng	paracetamol	BRCA1	JUN	cellular response to ATP
128	0.17404	diabetes mellitus	Panax ginseng	paracetamol	TRAF6	EGFR	CENP-A containing nucleosome assembly
129	0.174038	diabetes mellitus	Panax ginseng	paracetamol	BRCA1	UBC	germ cell development
130	0.174037	diabetes mellitus	Panax ginseng	paracetamol	BRCA1	JUN	positive regulation of striated muscle tissue development
131	0.17403	diabetes mellitus	Panax ginseng	paracetamol	BRCA1	RELA	sensory perception of light stimulus
132	0.174028	diabetes mellitus	Panax ginseng	paracetamol	TRAF6	EGFR	dipyrrin biosynthetic process
133	0.174018	diabetes mellitus	Panax ginseng	paracetamol	BRCA1	UBC	suppression of host defenses
134	0.174	diabetes mellitus	Panax ginseng	paracetamol	BRCA1	JUN	negative regulation of cytokine-mediated signaling pathway
135	0.173996	diabetes mellitus	Panax ginseng	paracetamol	CTCF	VEGFA	negative regulation of induction of conjugation with cellular fusion
136	0.173995	diabetes mellitus	Panax ginseng	paracetamol	BRCA1	RELA	organic phosphonate biosynthetic process
137	0.173991	diabetes mellitus	Panax ginseng	paracetamol	CTCF	MYC	vesicle docking involved in exocytosis
138	0.173988	diabetes mellitus	Panax ginseng	paracetamol	CTCF	EP300	regulation of prosthetic group metabolic process
139	0.173978	diabetes mellitus	Panax ginseng	paracetamol	BRCA1	AKT1	regulation of prostaglandin biosynthetic process
140	0.173974	diabetes mellitus	Panax ginseng	paracetamol	BRCA1	AKT1	puromycin biosynthetic process
141	0.173974	diabetes mellitus	Panax ginseng	paracetamol	CTCF	EP300	negative regulation of sexual sporulation resulting in formation of a cellular spore
142	0.173971	diabetes mellitus	Panax ginseng	paracetamol	BRCA1	JUN	blood coagulation
143	0.173958	diabetes mellitus	Panax ginseng	paracetamol	BRCA1	JUN	negative regulation of crystal cell differentiation
144	0.173953	diabetes mellitus	Panax ginseng	paracetamol	CTCF	PIK3R1	adult salivary gland morphogenesis
145	0.173952	diabetes mellitus	Panax ginseng	paracetamol	BRCA1	AKT1	targeting of mRNA for destruction involved in RNA interference
146	0.173952	diabetes mellitus	Panax ginseng	paracetamol	BRCA1	JUN	positive regulation of embryo sac egg cell differentiation
147	0.173948	diabetes mellitus	Panax ginseng	paracetamol	BRCA1	JUN	positive regulation of trichoblast fate specification
148	0.173946	diabetes mellitus	Panax ginseng	paracetamol	BRCA1	AKT1	regulation of the force of skeletal muscle contraction
149	0.173943	diabetes mellitus	Panax ginseng	paracetamol	BRCA1	ESR1	positive regulation of neuron apoptotic process
150	0.173942	diabetes mellitus	Panax ginseng	paracetamol	CTCF	PIK3R1	oogonium stage
151	0.17394	diabetes mellitus	Panax ginseng	paracetamol	BRCA1	UBC	regulation of postsynaptic membrane potential
152	0.173938	diabetes mellitus	Panax ginseng	paracetamol	BRCA1	UBC	monosaccharide metabolic process
153	0.173937	diabetes mellitus	Panax ginseng	paracetamol	TRAF6	EGFR	somatostatin signaling pathway
154	0.173935	diabetes mellitus	Panax ginseng	paracetamol	TRAF6	EGFR	mitochondrial DNA repair
155	0.17393	diabetes mellitus	Panax ginseng	paracetamol	BRCA1	AKT1	obsolete activation of MAPK (mating sensu Fungi)
156	0.173927	diabetes mellitus	Panax ginseng	paracetamol	BRCA1	AKT1	cellular response to vitamin B3
157	0.173926	diabetes mellitus	Panax ginseng	paracetamol	BRCA1	JUN	detection of yeast
158	0.173925	diabetes mellitus	Panax ginseng	paracetamol	BRCA1	AKT1	peptide cross-linking via 2-(S-L-cysteinyl)-D-allo-threonine
159	0.17392	diabetes mellitus	Panax ginseng	paracetamol	CTCF	EP300	killing by host of symbiont cells
160	0.173912	diabetes mellitus	Panax ginseng	paracetamol	BRCA1	JUN	oocyte growth
161	0.173906	diabetes mellitus	Panax ginseng	paracetamol	BRCA1	AKT1	exploration behavior
162	0.173906	diabetes mellitus	Panax ginseng	paracetamol	CTCF	PIK3R1	positive regulation of lipid catabolic process
163	0.173903	diabetes mellitus	Panax ginseng	paracetamol	TRAF6	EGFR	phytochromobilin biosynthetic process
164	0.1739	diabetes mellitus	Panax ginseng	paracetamol	BRCA1	RELA	transport of virus in host, tissue to tissue
165	0.173898	diabetes mellitus	Panax ginseng	paracetamol	BRCA1	AKT1	regulation of carbohydrate utilization
166	0.173895	diabetes mellitus	Panax ginseng	paracetamol	CTCF	APP	histone H4-K5 acetylation
167	0.173884	diabetes mellitus	Panax ginseng	paracetamol	BRCA1	AKT1	tendon formation
168	0.173879	diabetes mellitus	Panax ginseng	paracetamol	BRCA1	AKT1	regulation of cytotoxic T cell differentiation
169	0.173863	diabetes mellitus	Panax ginseng	paracetamol	CTCF	PRKACA	regulation of translation
170	0.173861	diabetes mellitus	Panax ginseng	paracetamol	BRCA1	AKT1	aminoglycan catabolic process
171	0.173857	diabetes mellitus	Panax ginseng	paracetamol	TRAF6	EGFR	adenylate cyclase-activating serotonin receptor signaling pathway
172	0.173857	diabetes mellitus	Panax ginseng	paracetamol	BRCA1	RELA	cell cycle switching, mitotic to meiotic cell cycle
173	0.173852	diabetes mellitus	Panax ginseng	paracetamol	TRAF6	EGFR	modulation by symbiont of host transcription
174	0.173831	diabetes mellitus	Panax ginseng	paracetamol	BRCA1	AKT1	intronic snoRNA processing
175	0.173825	diabetes mellitus	Panax ginseng	paracetamol	BRCA1	HDAC1	methylation-dependent chromatin silencing
176	0.173822	diabetes mellitus	Panax ginseng	paracetamol	BRCA1	AKT1	negative regulation of light-activated channel activity
177	0.173819	diabetes mellitus	Panax ginseng	paracetamol	CTCF	APP	regulation of cellular metabolic process
178	0.173819	diabetes mellitus	Panax ginseng	paracetamol	CTCF	JAK2	nucleosome positioning
179	0.173818	diabetes mellitus	Panax ginseng	paracetamol	CTCF	JAK2	skeletal muscle atrophy
180	0.173815	diabetes mellitus	Panax ginseng	paracetamol	BRCA1	AKT1	D-lysine metabolic process
181	0.17381	diabetes mellitus	Panax ginseng	paracetamol	BRCA1	RELA	response to lipid hydroperoxide
182	0.173801	diabetes mellitus	Panax ginseng	paracetamol	CTCF	VEGFA	positive regulation of actin filament bundle assembly
183	0.1738	diabetes mellitus	Panax ginseng	paracetamol	BRCA1	RELA	angiotensin-activated signaling pathway
184	0.173797	diabetes mellitus	Panax ginseng	paracetamol	BRCA1	ESR1	positive regulation of mismatch repair
185	0.173794	diabetes mellitus	Panax ginseng	paracetamol	BRCA1	AKT1	maternal determination of anterior/posterior axis, embryo
186	0.173791	diabetes mellitus	Panax ginseng	paracetamol	BRCA1	AKT1	neosartoricin biosynthetic process
187	0.173789	diabetes mellitus	Panax ginseng	paracetamol	BRCA1	ESR1	osmosensory signaling pathway
188	0.173787	diabetes mellitus	Panax ginseng	paracetamol	BRCA1	AKT1	regulation of cell death
189	0.173785	diabetes mellitus	Panax ginseng	paracetamol	BRCA1	RELA	detection of electrical stimulus involved in sensory perception
190	0.173783	diabetes mellitus	Panax ginseng	paracetamol	BRCA1	AKT1	lipoprotein biosynthetic process via N-acyl transfer
191	0.17378	diabetes mellitus	Panax ginseng	paracetamol	BRCA1	ESR1	regulation of cell growth
192	0.173777	diabetes mellitus	Panax ginseng	paracetamol	BRCA1	RELA	positive regulation of compound eye photoreceptor development
193	0.173761	diabetes mellitus	Panax ginseng	paracetamol	CTCF	JAK2	compound eye cone cell differentiation
194	0.173759	diabetes mellitus	Panax ginseng	paracetamol	CTCF	VEGFA	photoreceptor cell morphogenesis
195	0.173747	diabetes mellitus	Panax ginseng	paracetamol	CTCF	JAK2	follicular dendritic cell differentiation
196	0.173741	diabetes mellitus	Panax ginseng	paracetamol	TRAF6	SRC	adenylate cyclase-inhibiting dopamine receptor signaling pathway
197	0.173737	diabetes mellitus	Panax ginseng	paracetamol	SRF	CREB1	dark adaptation
198	0.173734	diabetes mellitus	Panax ginseng	paracetamol	BRCA1	NFKB1	positive regulation of calcium-mediated signaling
199	0.173732	diabetes mellitus	Panax ginseng	paracetamol	BRCA1	AKT1	regulation of membrane disassembly
200	0.173714	diabetes mellitus	Panax ginseng	paracetamol	SRF	CREB1	L-alanine catabolic process
201	0.173703	diabetes mellitus	Panax ginseng	paracetamol	CTCF	JAK2	circadian rhythm
202	0.173698	diabetes mellitus	Panax ginseng	paracetamol	TRAF6	EGFR	obsolete activation of MAPKK (mating sensu Fungi)
203	0.173694	diabetes mellitus	Panax ginseng	paracetamol	TRAF6	EGFR	negative regulation of oligodendrocyte progenitor proliferation
204	0.173691	diabetes mellitus	Panax ginseng	paracetamol	TRAF6	EGFR	potassium ion export
205	0.173686	diabetes mellitus	Panax ginseng	paracetamol	CTCF	EGR1	blue light signaling pathway
206	0.173684	diabetes mellitus	Panax ginseng	paracetamol	CTCF	JAK2	branching involved in salivary gland morphogenesis
207	0.173684	diabetes mellitus	Panax ginseng	paracetamol	CTCF	APP	benzyl isoquinoline alkaloid metabolic process
208	0.17368	diabetes mellitus	Panax ginseng	paracetamol	CTCF	PIK3R1	regulation of CD8-positive, alpha-beta T cell activation
209	0.173679	diabetes mellitus	Panax ginseng	paracetamol	CTCF	BRCA1	obsolete mutagenesis
210	0.173677	diabetes mellitus	Panax ginseng	paracetamol	CTCF	BRCA1	cell wall glycoprotein biosynthetic process
211	0.173673	diabetes mellitus	Panax ginseng	paracetamol	CTCF	EGR1	follicular fluid formation in ovarian follicle antrum involved in scattered antral spaces stage
212	0.173669	diabetes mellitus	Panax ginseng	paracetamol	CTCF	APP	obsolete transforming growth factor beta ligand binding to type II receptor
213	0.173656	diabetes mellitus	Panax ginseng	paracetamol	CTCF	TFAP2A	visual behavior
214	0.173655	diabetes mellitus	Panax ginseng	paracetamol	CTCF	VEGFA	establishment or maintenance of actin cytoskeleton polarity
215	0.173651	diabetes mellitus	Panax ginseng	paracetamol	TRAF6	SRC	skotomorphogenesis
216	0.173646	diabetes mellitus	Panax ginseng	paracetamol	CTCF	PIK3R1	mesoderm formation
217	0.173645	diabetes mellitus	Panax ginseng	paracetamol	BRCA1	MAPK1	cellular response to interleukin-6
218	0.173642	diabetes mellitus	Panax ginseng	paracetamol	CTCF	JAK2	obsolete chemi-mechanical coupling
219	0.173637	diabetes mellitus	Panax ginseng	paracetamol	CTCF	ARRB2	chlorate transport
220	0.173637	diabetes mellitus	Panax ginseng	paracetamol	CTCF	E2F1	negative regulation of synergid differentiation
221	0.173636	diabetes mellitus	Panax ginseng	paracetamol	CTCF	EGR1	poly-N-acetyllactosamine biosynthetic process
222	0.173633	diabetes mellitus	Panax ginseng	paracetamol	TRAF6	SRC	negative regulation of mitotic metaphase/anaphase transition
223	0.173632	diabetes mellitus	Panax ginseng	paracetamol	CTCF	TFAP2A	neural plate morphogenesis
224	0.173628	diabetes mellitus	Panax ginseng	paracetamol	BRCA1	NFKB1	regulation of striated muscle cell apoptotic process
225	0.173625	diabetes mellitus	Panax ginseng	paracetamol	BRCA1	YY1	negative regulation of cardioblast cell fate specification
226	0.173623	diabetes mellitus	Panax ginseng	paracetamol	CTCF	JAK2	positive regulation of metanephric mesenchymal cell migration by platelet-derived growth factor receptor-beta signaling pathway
227	0.173614	diabetes mellitus	Panax ginseng	paracetamol	CTCF	BCL2	negative regulation of protein complex disassembly
228	0.173613	diabetes mellitus	Panax ginseng	paracetamol	CTCF	JAK2	negative regulation of appetite
229	0.173611	diabetes mellitus	Panax ginseng	paracetamol	BRCA1	HDAC1	DNA replication-dependent nucleosome disassembly
230	0.173609	diabetes mellitus	Panax ginseng	paracetamol	TRAF6	SRC	regulation of endodeoxyribonuclease activity
231	0.173609	diabetes mellitus	Panax ginseng	paracetamol	BRCA1	AR	kinetochore assembly
232	0.173606	diabetes mellitus	Panax ginseng	paracetamol	BRCA1	STAT3	aminoglycoside antibiotic metabolic process
233	0.1736	diabetes mellitus	Panax ginseng	paracetamol	CTCF	APP	acetylcholine metabolic process
234	0.173596	diabetes mellitus	Panax ginseng	paracetamol	CTCF	EGR1	bud elongation involved in lung branching
235	0.173593	diabetes mellitus	Panax ginseng	paracetamol	CTCF	VEGFA	positive regulation of mating-type specific transcription, DNA-templated
236	0.173576	diabetes mellitus	Panax ginseng	paracetamol	TRAF6	MAPK3	double fertilization forming two zygotes
237	0.173559	diabetes mellitus	Panax ginseng	paracetamol	CTCF	VEGFA	rhythmic behavior
238	0.173558	diabetes mellitus	Panax ginseng	paracetamol	CTCF	VEGFA	branching involved in ureteric bud morphogenesis
239	0.173558	diabetes mellitus	Panax ginseng	paracetamol	BRCA1	MAPK1	germarium-derived oocyte fate determination
240	0.17355	diabetes mellitus	Panax ginseng	paracetamol	TRAF6	SRC	viral capsid secondary envelopment
241	0.173549	diabetes mellitus	Panax ginseng	paracetamol	CTCF	BCL2	N-glycan processing
242	0.173543	diabetes mellitus	Panax ginseng	paracetamol	CTCF	APP	cellular response to epidermal growth factor stimulus
243	0.173535	diabetes mellitus	Panax ginseng	paracetamol	CTCF	RB1	posterior midgut invagination
244	0.173533	diabetes mellitus	Panax ginseng	paracetamol	CTCF	VEGFA	rRNA transport
245	0.17353	diabetes mellitus	Panax ginseng	paracetamol	CTCF	JAK2	iron ion transmembrane transport
246	0.17353	diabetes mellitus	Panax ginseng	paracetamol	CTCF	APP	inflammatory cell apoptotic process
247	0.173527	diabetes mellitus	Panax ginseng	paracetamol	CTCF	CEBPA	vacuole organization
248	0.173524	diabetes mellitus	Panax ginseng	paracetamol	BRCA1	VCP	kinetochore organization
249	0.173522	diabetes mellitus	Panax ginseng	paracetamol	POU2F1	TNF	response to hydroxyurea
250	0.173521	diabetes mellitus	Panax ginseng	paracetamol	CTCF	VEGFA	respiratory tube development
251	0.173515	diabetes mellitus	Panax ginseng	paracetamol	CTCF	PIK3CA	cellular response to glucagon stimulus
252	0.173513	diabetes mellitus	Panax ginseng	paracetamol	CTCF	PTEN	histone H3-T6 phosphorylation
253	0.173511	diabetes mellitus	Panax ginseng	paracetamol	CTCF	VEGFA	negative regulation of gene expression
254	0.173511	diabetes mellitus	Panax ginseng	paracetamol	TRAF6	MAPK14	sporocarp development involved in asexual reproduction
255	0.173502	diabetes mellitus	Panax ginseng	paracetamol	CTCF	BCL2	alpha-glucan biosynthetic process
256	0.173502	diabetes mellitus	Panax ginseng	paracetamol	CTCF	MDM2	peptidyl-pyroglutamic acid biosynthetic process, using glutaminyl-peptide cyclotransferase
257	0.173498	diabetes mellitus	Panax ginseng	paracetamol	POU2F1	PPARG	malate-aspartate shuttle
258	0.173496	diabetes mellitus	Panax ginseng	paracetamol	CTCF	PSMA1	proteasomal proteolysis associated with antigen processing and presentation
259	0.173492	diabetes mellitus	Panax ginseng	paracetamol	POU2F1	TNF	sensory perception of taste
260	0.173482	diabetes mellitus	Panax ginseng	paracetamol	CTCF	APP	positive regulation of antigen processing and presentation via MHC class Ib
261	0.17348	diabetes mellitus	Panax ginseng	paracetamol	CTCF	E2F1	oocyte axis specification
262	0.173476	diabetes mellitus	Panax ginseng	paracetamol	POU2F1	PPARG	positive regulation of interleukin-11 biosynthetic process
263	0.173476	diabetes mellitus	Panax ginseng	paracetamol	CTCF	VEGFA	myosin filament disassembly
264	0.173474	diabetes mellitus	Panax ginseng	paracetamol	CTCF	RB1	obsolete regulation of ubiquitin-protein ligase activity involved in meiotic cell cycle
265	0.173472	diabetes mellitus	Panax ginseng	paracetamol	CTCF	PTGS2	generation of ovulation cycle rhythm
266	0.17347	diabetes mellitus	Panax ginseng	paracetamol	CTCF	BCL2	obsolete activation of MAPKKK (mating sensu Fungi)
267	0.173468	diabetes mellitus	Panax ginseng	paracetamol	BRCA1	STAT1	antibiotic biosynthetic process
268	0.173468	diabetes mellitus	Panax ginseng	paracetamol	BRCA1	GATA3	phenylpropanoid metabolic process
269	0.173467	diabetes mellitus	Panax ginseng	paracetamol	CTCF	VEGFA	cochlea development
270	0.173466	diabetes mellitus	Panax ginseng	paracetamol	BRCA1	HDAC1	genome retention in viral capsid
271	0.173466	diabetes mellitus	Panax ginseng	paracetamol	TRAF6	MAPK14	T cell mediated cytotoxicity
272	0.173461	diabetes mellitus	Panax ginseng	paracetamol	CTCF	TGFB1	response to high light intensity
273	0.17346	diabetes mellitus	Panax ginseng	paracetamol	BRCA1	CREBBP	glycine biosynthetic process, by transamination of glyoxylate
274	0.173459	diabetes mellitus	Panax ginseng	paracetamol	CTCF	CEBPA	lateral line nerve glial cell development
275	0.173455	diabetes mellitus	Panax ginseng	paracetamol	CTCF	PTEN	positive regulation of oligodendrocyte progenitor proliferation
276	0.173453	diabetes mellitus	Panax ginseng	paracetamol	MIR130A	MAX	response to radiation
277	0.173446	diabetes mellitus	Panax ginseng	paracetamol	SRF	CREB1	negative regulation of skeletal muscle cell proliferation
278	0.173445	diabetes mellitus	Panax ginseng	paracetamol	REST	NTRK1	cell-substrate adherens junction assembly
279	0.173444	diabetes mellitus	Panax ginseng	paracetamol	REST	NTRK1	negative regulation by symbiont of host T-cell mediated immune response
280	0.17344	diabetes mellitus	Panax ginseng	paracetamol	BRCA1	AR	Notch receptor processing, ligand-independent
281	0.173437	diabetes mellitus	Panax ginseng	paracetamol	BRCA1	STAT3	histamine-induced gastric acid secretion
282	0.173433	diabetes mellitus	Panax ginseng	paracetamol	BRCA1	STAT3	obsolete activation of SoxR protein
283	0.17343	diabetes mellitus	Panax ginseng	paracetamol	BRCA1	GATA3	proanthocyanidin biosynthetic process
284	0.173426	diabetes mellitus	Panax ginseng	paracetamol	CTCF	BRCA1	7-methylguanosine mRNA capping
285	0.173419	diabetes mellitus	Panax ginseng	paracetamol	CTCF	TRAF6	halogenated hydrocarbon metabolic process
286	0.173418	diabetes mellitus	Panax ginseng	paracetamol	CTCF	CEBPA	inhibitory postsynaptic potential
287	0.173409	diabetes mellitus	Panax ginseng	paracetamol	CTCF	RARA	ovarian follicle development
288	0.173404	diabetes mellitus	Panax ginseng	paracetamol	MIR30A	SIRT1	transposition, RNA-mediated
289	0.1734	diabetes mellitus	Panax ginseng	paracetamol	POU2F1	PPARG	sperm ejaculation
290	0.173396	diabetes mellitus	Panax ginseng	paracetamol	MIR30A	SIRT1	obsolete short patch mismatch repair system
291	0.173384	diabetes mellitus	Panax ginseng	paracetamol	BRCA1	CTNNB1	positive regulation of histone deacetylation at centromere
292	0.173379	diabetes mellitus	Panax ginseng	paracetamol	TRAF6	MAPK14	somatostatin receptor signaling pathway
293	0.173378	diabetes mellitus	Panax ginseng	paracetamol	CTCF	PRKACA	cellular response to amphetamine
294	0.173375	diabetes mellitus	Panax ginseng	paracetamol	CTCF	PSMA1	glutamate decarboxylation to succinate
295	0.173374	diabetes mellitus	Panax ginseng	paracetamol	REST	NTRK1	CDP biosynthetic process
296	0.173372	diabetes mellitus	Panax ginseng	paracetamol	BRCA1	VCP	autophagy
297	0.173368	diabetes mellitus	Panax ginseng	paracetamol	POU2F1	PPARG	glycerophospholipid metabolic process
298	0.173368	diabetes mellitus	Panax ginseng	paracetamol	BRCA1	HIF1A	nephric duct elongation
299	0.173366	diabetes mellitus	Panax ginseng	paracetamol	BRCA1	STAT1	learning
300	0.173364	diabetes mellitus	Panax ginseng	paracetamol	TRAF6	MAPK9	root hair initiation
301	0.173362	diabetes mellitus	Panax ginseng	paracetamol	REST	NTRK1	regulation of erythrophore differentiation
302	0.173354	diabetes mellitus	Panax ginseng	paracetamol	CTCF	CEBPB	1-aminocyclopropane-1-carboxylate catabolic process
303	0.173352	diabetes mellitus	Panax ginseng	paracetamol	BRCA1	HNRNPD	translational termination
304	0.17335	diabetes mellitus	Panax ginseng	paracetamol	POU2F1	PPARG	quercetin O-glucoside metabolic process
305	0.173348	diabetes mellitus	Panax ginseng	paracetamol	MIR30A	SIRT1	embryonic digit morphogenesis
306	0.173348	diabetes mellitus	Panax ginseng	paracetamol	BRCA1	CASP3	regulation of nucleus size
307	0.173348	diabetes mellitus	Panax ginseng	paracetamol	CTCF	CEBPA	detection of mechanical stimulus involved in sensory perception
308	0.173347	diabetes mellitus	Panax ginseng	paracetamol	BRCA1	CDK2	mitochondrial transport
309	0.173345	diabetes mellitus	Panax ginseng	paracetamol	POU2F1	TNF	mast cell cytokine production
310	0.173343	diabetes mellitus	Panax ginseng	paracetamol	POU2F1	TNF	regulation of natural killer cell proliferation involved in immune response
311	0.173342	diabetes mellitus	Panax ginseng	paracetamol	CTCF	ATF4	fermentation
312	0.173342	diabetes mellitus	Panax ginseng	paracetamol	CTCF	TRAF6	regulation of DNA-templated transcription in response to stress
313	0.173338	diabetes mellitus	Panax ginseng	paracetamol	CTCF	HMGB1	DNA replication-independent nucleosome assembly
314	0.173337	diabetes mellitus	Panax ginseng	paracetamol	POU2F1	PPARG	meiotic mismatch repair involved in reciprocal meiotic recombination
315	0.173332	diabetes mellitus	Panax ginseng	paracetamol	MIR130A	MAX	subpallium neuron fate commitment
316	0.173327	diabetes mellitus	Panax ginseng	paracetamol	CTCF	MDM2	regulation of systemic arterial blood pressure by circulatory renin-angiotensin
317	0.173327	diabetes mellitus	Panax ginseng	paracetamol	BRCA1	ARNT	manganese ion transport
318	0.173325	diabetes mellitus	Panax ginseng	paracetamol	CTCF	CEBPB	D-xylose catabolic process
319	0.173325	diabetes mellitus	Panax ginseng	paracetamol	CTCF	ARRB2	imaginal disc growth
320	0.173323	diabetes mellitus	Panax ginseng	paracetamol	CTCF	CEBPA	energy reserve metabolic process
321	0.173321	diabetes mellitus	Panax ginseng	paracetamol	POU2F1	PPARG	positive regulation of heterotypic cell-cell adhesion
322	0.173314	diabetes mellitus	Panax ginseng	paracetamol	POU2F1	PPARG	negative regulation of connective tissue replacement involved in inflammatory response wound healing
323	0.173313	diabetes mellitus	Panax ginseng	paracetamol	BRCA1	SMAD2	collagen fibril organization
324	0.173312	diabetes mellitus	Panax ginseng	paracetamol	SRF	CREB1	homeostasis of number of meristem cells
325	0.17331	diabetes mellitus	Panax ginseng	paracetamol	SRF	CREB1	adenylate cyclase-activating dopamine receptor signaling pathway
326	0.17331	diabetes mellitus	Panax ginseng	paracetamol	CTCF	PTGS2	puparial adhesion
327	0.173307	diabetes mellitus	Panax ginseng	paracetamol	POU2F1	PPARG	positive regulation of necrotic cell death
328	0.173305	diabetes mellitus	Panax ginseng	paracetamol	CTCF	NEDD4	fertilization, exchange of chromosomal proteins
329	0.173303	diabetes mellitus	Panax ginseng	paracetamol	CTCF	PTK2B	glycolysis from storage polysaccharide through glucose-1-phosphate
330	0.173296	diabetes mellitus	Panax ginseng	paracetamol	CTCF	TRAF6	hemoglobin metabolic process
331	0.173294	diabetes mellitus	Panax ginseng	paracetamol	BRCA1	VCP	peptidyl-tyrosine sulfation
332	0.173292	diabetes mellitus	Panax ginseng	paracetamol	REST	NTRK1	mRNA export from nucleus in response to heat stress
333	0.173289	diabetes mellitus	Panax ginseng	paracetamol	CTCF	TGFB1	obsolete sodium/potassium transport
334	0.173288	diabetes mellitus	Panax ginseng	paracetamol	POU2F1	TNF	obsolete activation of signaling protein activity involved in unfolded protein response
335	0.173285	diabetes mellitus	Panax ginseng	paracetamol	CTCF	RB1	detection of chemical stimulus involved in sensory perception of bitter taste
336	0.173282	diabetes mellitus	Panax ginseng	paracetamol	CTCF	RARA	negative regulation of monooxygenase activity
337	0.173279	diabetes mellitus	Panax ginseng	paracetamol	POU2F1	TNF	entry into host cell
338	0.173273	diabetes mellitus	Panax ginseng	paracetamol	POU2F1	TNF	positive regulation of ATPase activity
339	0.173273	diabetes mellitus	Panax ginseng	paracetamol	CTCF	IGF1	positive regulation of transcription by RNA polymerase III
340	0.173271	diabetes mellitus	Panax ginseng	paracetamol	POU2F1	TNF	cell growth mode switching, monopolar to bipolar
341	0.173268	diabetes mellitus	Panax ginseng	paracetamol	MIR30A	SIRT1	positive regulation of heparan sulfate proteoglycan biosynthetic process
342	0.173268	diabetes mellitus	Panax ginseng	paracetamol	POU2F1	TNF	positive regulation of intermediate filament polymerization
343	0.173261	diabetes mellitus	Panax ginseng	paracetamol	MIR130A	MAX	obsolete snRNA capping
344	0.17326	diabetes mellitus	Panax ginseng	paracetamol	CTCF	TGFB1	positive regulation of protein kinase B signaling
345	0.173248	diabetes mellitus	Panax ginseng	paracetamol	CTCF	NR3C1	determination of affect
346	0.17324	diabetes mellitus	Panax ginseng	paracetamol	CTCF	IRS1	negative regulation of type II site-specific deoxyribonuclease activity
347	0.173239	diabetes mellitus	Panax ginseng	paracetamol	CTCF	IGF1	cyanuric acid metabolic process
348	0.173237	diabetes mellitus	Panax ginseng	paracetamol	CTCF	GATA1	germarium-derived egg chamber formation
349	0.173229	diabetes mellitus	Panax ginseng	paracetamol	MIR30A	SIRT1	sex determination, somatic-gonadal interaction
350	0.173229	diabetes mellitus	Panax ginseng	paracetamol	MIR30A	SIRT1	positive regulation of sevenless signaling pathway
351	0.173223	diabetes mellitus	Panax ginseng	paracetamol	CTCF	PTGS2	regulation of modification of synapse structure, modulating synaptic transmission
352	0.173221	diabetes mellitus	Panax ginseng	paracetamol	PDGFRA	GRB2	mitochondrial translational termination
353	0.173213	diabetes mellitus	Panax ginseng	paracetamol	CTCF	NFATC2	inner cell mass cell proliferation
354	0.173209	diabetes mellitus	Panax ginseng	paracetamol	POU2F1	LYN	skeletal muscle adaptation
355	0.173197	diabetes mellitus	Panax ginseng	paracetamol	CTCF	PTGS2	regulation of fungal-type cell wall (1->3)-alpha-glucan metabolic process
356	0.173196	diabetes mellitus	Panax ginseng	paracetamol	MIR30A	PPARGC1A	guanosine metabolic process
357	0.173196	diabetes mellitus	Panax ginseng	paracetamol	BRCA1	CASP3	regulation of potassium ion concentration by positive regulation of transcription from RNA polymerase II promoter
358	0.173195	diabetes mellitus	Panax ginseng	paracetamol	POU2F1	INS	N-terminal peptidyl-methionine carboxylation
359	0.173192	diabetes mellitus	Panax ginseng	paracetamol	CTCF	U2AF2	glycyl-tRNA aminoacylation
360	0.173186	diabetes mellitus	Panax ginseng	paracetamol	CTCF	PTGS2	determination of adult lifespan
361	0.173186	diabetes mellitus	Panax ginseng	paracetamol	CTCF	HMGB1	humoral immune response mediated by circulating immunoglobulin
362	0.173181	diabetes mellitus	Panax ginseng	paracetamol	CTCF	NFATC2	regulation of antipodal cell differentiation
363	0.173179	diabetes mellitus	Panax ginseng	paracetamol	NFYA	SRF	positive regulation of histamine uptake
364	0.173177	diabetes mellitus	Panax ginseng	paracetamol	CTCF	TGFB2	obsolete larval feeding behavior (sensu Insecta)
365	0.173174	diabetes mellitus	Panax ginseng	paracetamol	CTCF	ERBB3	adenylate cyclase-modulating G-protein coupled receptor signaling pathway
366	0.173173	diabetes mellitus	Panax ginseng	paracetamol	POU2F1	VCAM1	common-partner SMAD protein phosphorylation
367	0.173171	diabetes mellitus	Panax ginseng	paracetamol	CTCF	VDR	negative regulation of mesonephric glomerular mesangial cell proliferation
368	0.173168	diabetes mellitus	Panax ginseng	paracetamol	CTCF	ESR2	tRNA splicing, via endonucleolytic cleavage and ligation
369	0.173164	diabetes mellitus	Panax ginseng	paracetamol	CTCF	LCK	detection of mechanical stimulus involved in magnetoreception
370	0.173162	diabetes mellitus	Panax ginseng	paracetamol	MIR27A	INSR	trehalose catabolic process
371	0.17316	diabetes mellitus	Panax ginseng	paracetamol	CTCF	PSMA1	regulation of microglia differentiation
372	0.17315	diabetes mellitus	Panax ginseng	paracetamol	CTCF	PLCB1	negative regulation of antimicrobial humoral response
373	0.173148	diabetes mellitus	Panax ginseng	paracetamol	CTCF	STX3	nucleocytoplasmic transport
374	0.173141	diabetes mellitus	Panax ginseng	paracetamol	BRCA1	HSPA8	oocyte microtubule cytoskeleton organization
375	0.173139	diabetes mellitus	Panax ginseng	paracetamol	POU2F1	FN1	regulation of signaling
376	0.173138	diabetes mellitus	Panax ginseng	paracetamol	ARRB1	CDC42	spindle assembly involved in female meiosis
377	0.173135	diabetes mellitus	Panax ginseng	paracetamol	CTCF	FXR2	estrogen metabolic process
378	0.173129	diabetes mellitus	Panax ginseng	paracetamol	CTCF	GNAQ	G-protein coupled acetylcholine receptor signaling pathway
379	0.173125	diabetes mellitus	Panax ginseng	paracetamol	MIR30A	PPARGC1A	ventricular system development
380	0.173113	diabetes mellitus	Panax ginseng	paracetamol	POU2F1	INS	negative regulation of isoprenoid metabolic process
381	0.17311	diabetes mellitus	Panax ginseng	paracetamol	CTCF	LCK	pinocytosis
382	0.173109	diabetes mellitus	Panax ginseng	paracetamol	CTCF	KCNMA1	cellular response to epinephrine stimulus
383	0.173108	diabetes mellitus	Panax ginseng	paracetamol	MIR27A	INSR	hair follicle morphogenesis
384	0.173099	diabetes mellitus	Panax ginseng	paracetamol	CTCF	BCL2L11	monocyte activation involved in immune response
385	0.173098	diabetes mellitus	Panax ginseng	paracetamol	MIR30A	PPARGC1A	redox taxis
386	0.173089	diabetes mellitus	Panax ginseng	paracetamol	CTCF	WNT1	nucleotide-binding oligomerization domain containing 2 signaling pathway
387	0.173086	diabetes mellitus	Panax ginseng	paracetamol	BRCA1	XRCC6	positive regulation of glycine hydroxymethyltransferase activity
388	0.17307	diabetes mellitus	Panax ginseng	paracetamol	TRAF6	ARRB1	positive regulation of type III interferon production
389	0.173065	diabetes mellitus	Panax ginseng	paracetamol	CTCF	ADAM17	asparagine catabolic process
390	0.173062	diabetes mellitus	Panax ginseng	paracetamol	ARRB1	CDC42	negative regulation of adenosine receptor signaling pathway
391	0.173051	diabetes mellitus	Panax ginseng	paracetamol	CTCF	SH3PXD2A	obsolete heavy metal ion transport
392	0.17305	diabetes mellitus	Panax ginseng	paracetamol	SRF	RHOA	female gamete generation
393	0.17305	diabetes mellitus	Panax ginseng	paracetamol	SRF	RHOA	regulation of phosphorus metabolic process
394	0.173049	diabetes mellitus	Panax ginseng	paracetamol	CTCF	APOA1	negative regulation of toll-like receptor 10 signaling pathway
395	0.173046	diabetes mellitus	Panax ginseng	paracetamol	CTCF	PSMD6	asparagine biosynthetic process
396	0.173032	diabetes mellitus	Panax ginseng	paracetamol	CTCF	CEACAM1	detection of temperature stimulus involved in sensory perception
397	0.173029	diabetes mellitus	Panax ginseng	paracetamol	CTCF	PCBP2	positive regulation of transcription by galactose
398	0.173026	diabetes mellitus	Panax ginseng	paracetamol	CTCF	DNM1L	histone H3-K36 acetylation
399	0.173026	diabetes mellitus	Panax ginseng	paracetamol	CTCF	GRK2	octopamine or tyramine signaling pathway
400	0.173007	diabetes mellitus	Panax ginseng	paracetamol	MIRLET7E	GABPA	formation of translation preinitiation complex
401	0.172997	diabetes mellitus	Panax ginseng	paracetamol	CTCF	AKR1B1	negative regulation of signaling
402	0.172997	diabetes mellitus	Panax ginseng	paracetamol	CTCF	CHRNG	middle ear morphogenesis
403	0.172988	diabetes mellitus	Panax ginseng	paracetamol	CTCF	PICK1	obsolete phagosome formation
404	0.172986	diabetes mellitus	Panax ginseng	paracetamol	CTCF	GPSM3	spermidine metabolic process
405	0.172974	diabetes mellitus	Panax ginseng	paracetamol	SRF	ZEB1	ER overload response
406	0.17296	diabetes mellitus	Panax ginseng	paracetamol	BRCA1	ERCC6	sulfite transport
407	0.17294	diabetes mellitus	Panax ginseng	paracetamol	MIR330	IL1B	negative regulation of monocyte aggregation
408	0.172915	diabetes mellitus	Panax ginseng	paracetamol	SRF	NEUROD1	regulation of platelet-derived growth factor receptor-alpha signaling pathway
409	0.172854	diabetes mellitus	Panax ginseng	paracetamol	POU2F1	ADD3	protein catabolic process in the vacuole
410	0.172837	diabetes mellitus	Panax ginseng	paracetamol	SRF	PRG3	progesterone secretion
411	0.172835	diabetes mellitus	Panax ginseng	paracetamol	SRF	FMN2	negative regulation of adult chitin-containing cuticle pigmentation
412	0.172831	diabetes mellitus	Panax ginseng	paracetamol	NFYA	FBXO8	regulation of type IV site-specific deoxyribonuclease activity
413	0.182597	hyperlipidemia	Panax ginseng	paracetamol	BRCA1	TP53	positive regulation of muscle cell apoptotic process
414	0.179415	hyperlipidemia	Panax ginseng	paracetamol	BRCA1	TP53	TTP catabolic process
415	0.178649	hyperlipidemia	Panax ginseng	paracetamol	BRCA1	TP53	vacuolar sequestering of sodium ion
416	0.178565	hyperlipidemia	Panax ginseng	paracetamol	BRCA1	TP53	actin cortical patch assembly
417	0.178077	hyperlipidemia	Panax ginseng	paracetamol	BRCA1	ESR1	obsolete mRNA splicing
418	0.177158	hyperlipidemia	Panax ginseng	paracetamol	BRCA1	TP53	negative regulation of catalytic activity
419	0.176626	hyperlipidemia	Panax ginseng	paracetamol	BRCA1	JUN	auditory receptor cell fate determination
420	0.176124	hyperlipidemia	Panax ginseng	paracetamol	BRCA1	TP53	lipoprotein metabolic process
421	0.176042	hyperlipidemia	Panax ginseng	paracetamol	BRCA1	MYC	induction of conjugation with cellular fusion
422	0.176037	hyperlipidemia	Panax ginseng	paracetamol	BRCA1	JUN	connective tissue growth factor production
423	0.175999	hyperlipidemia	Panax ginseng	rosiglitazone	TP53	APP	histone H4-K5 acetylation
424	0.175919	hyperlipidemia	Panax ginseng	rosiglitazone	TP53	EGFR	pancreas field specification
425	0.175357	hyperlipidemia	Panax ginseng	paracetamol	BRCA1	TP53	germ cell migration
426	0.175342	hyperlipidemia	Panax ginseng	paracetamol	BRCA1	AKT1	paternal behavior
427	0.175286	hyperlipidemia	Panax ginseng	paracetamol	BRCA1	EP300	in utero embryonic development
428	0.175242	hyperlipidemia	Panax ginseng	paracetamol	BRCA1	ESR1	positive regulation of mismatch repair
429	0.175113	hyperlipidemia	Panax ginseng	rosiglitazone	TP53	EGFR	mitochondrial DNA repair
430	0.174976	hyperlipidemia	Panax ginseng	paracetamol	BRCA1	TP53	obsolete MATa1 (A1) pre-mRNA splicing
431	0.174866	hyperlipidemia	Panax ginseng	paracetamol	BRCA1	TP53	female germline ring canal formation
432	0.174666	hyperlipidemia	Panax ginseng	paracetamol	BRCA1	JUN	blood coagulation
433	0.174616	hyperlipidemia	Panax ginseng	paracetamol	APOA2	APOA1	obsolete virus-infected cell apoptotic process
434	0.174605	hyperlipidemia	Panax ginseng	paracetamol	BRCA1	ESR1	negative regulation of sexual sporulation resulting in formation of a cellular spore
435	0.174436	hyperlipidemia	Panax ginseng	paracetamol	BRCA1	SMAD3	positive regulation of calcium-mediated signaling
436	0.174305	hyperlipidemia	Panax ginseng	rosiglitazone	TP53	APP	suppression of host defenses
437	0.174052	hyperlipidemia	Panax ginseng	rosiglitazone	TP53	APP	acetylcholine metabolic process
438	0.173976	hyperlipidemia	Panax ginseng	paracetamol	BRCA1	CREBBP	glycine biosynthetic process, by transamination of glyoxylate
439	0.173912	hyperlipidemia	Panax ginseng	paracetamol	APOA2	APOA1	embryonic digit morphogenesis
440	0.173862	hyperlipidemia	Panax ginseng	paracetamol	BRCA1	STAT1	obsolete neuroprotection
441	0.173832	hyperlipidemia	Panax ginseng	rosiglitazone	TP53	FOS	chitin-based cuticle sclerotization
442	0.173656	hyperlipidemia	Panax ginseng	rosiglitazone	TP53	EGFR	superinfection exclusion
443	0.17356	hyperlipidemia	Panax ginseng	paracetamol	APOA2	APOA1	luteolysis
444	0.173545	hyperlipidemia	Panax ginseng	paracetamol	POU2F1	PPARG	glycerophospholipid metabolic process
445	0.173289	hyperlipidemia	Panax ginseng	paracetamol	APOA2	APOA1	L-lysine catabolic process
446	0.173286	hyperlipidemia	Panax ginseng	paracetamol	CTCF	APOE	glycerol ether metabolic process
447	0.173262	hyperlipidemia	Panax ginseng	paracetamol	APOA2	APOA1	wall teichoic acid biosynthetic process
448	0.173251	hyperlipidemia	Panax ginseng	paracetamol	APOA2	APOA1	interleukin-15 biosynthetic process
449	0.173233	hyperlipidemia	Panax ginseng	paracetamol	APOA2	APOA1	very-low-density lipoprotein particle clearance
450	0.173232	hyperlipidemia	Panax ginseng	paracetamol	APOA2	APOA1	histone H4-R3 methylation
451	0.1732	hyperlipidemia	Panax ginseng	paracetamol	BRCA1	ATF1	regulation of skeletal muscle adaptation
452	0.173189	hyperlipidemia	Panax ginseng	paracetamol	APOA2	APOA1	uropod assembly
453	0.173171	hyperlipidemia	Panax ginseng	paracetamol	APOA2	APOA1	cis-zeatin metabolic process
454	0.173159	hyperlipidemia	Panax ginseng	paracetamol	POU2F1	PPARG	D-alanine metabolic process
455	0.173156	hyperlipidemia	Panax ginseng	paracetamol	APOA2	APOA1	response to cytokine
456	0.173138	hyperlipidemia	Panax ginseng	paracetamol	APOA2	APOA1	negative regulation of lipoprotein oxidation
457	0.173116	hyperlipidemia	Panax ginseng	paracetamol	APOA2	APOA1	regulation of plasma lipoprotein oxidation
458	0.173098	hyperlipidemia	Panax ginseng	paracetamol	CTCF	APOE	substrate adhesion-dependent cell spreading
459	0.173081	hyperlipidemia	Panax ginseng	paracetamol	CTCF	APOE	small-subunit processome assembly
460	0.173069	hyperlipidemia	Panax ginseng	rosiglitazone	TP53	CEBPA	detection of mechanical stimulus involved in sensory perception
461	0.173065	hyperlipidemia	Panax ginseng	paracetamol	APOA2	APOA1	positive regulation of glucose metabolic process
462	0.173055	hyperlipidemia	Panax ginseng	paracetamol	CTCF	APOE	interleukin-17 biosynthetic process
463	0.173041	hyperlipidemia	Panax ginseng	paracetamol	CTCF	APOE	positive regulation of spindle checkpoint
464	0.173037	hyperlipidemia	Panax ginseng	rosiglitazone	TP53	PRKACB	G-protein coupled acetylcholine receptor signaling pathway
465	0.173031	hyperlipidemia	Panax ginseng	paracetamol	CTCF	APOE	response to carbon monoxide
466	0.172885	hyperlipidemia	Panax ginseng	paracetamol	SRF	CREB1	adenylate cyclase-activating dopamine receptor signaling pathway
467	0.172801	hyperlipidemia	Panax ginseng	paracetamol	POU2F1	APOA2	NK T cell activation
468	0.172798	hyperlipidemia	Panax ginseng	paracetamol	CTCF	DRD1	gamma-aminobutyric acid signaling pathway
469	0.172782	hyperlipidemia	Panax ginseng	rosiglitazone	TP53	PPARGC1A	redox taxis
470	0.172725	hyperlipidemia	Panax ginseng	paracetamol	GATA2	FOXO3	macrophage inflammatory protein-1 alpha production
471	0.172698	hyperlipidemia	Panax ginseng	paracetamol	GATA2	FOXO3	mRNA export from nucleus in response to heat stress
472	0.172559	hyperlipidemia	Panax ginseng	rosiglitazone	TP53	GNB2	octopamine or tyramine signaling pathway
473	0.172482	hyperlipidemia	Panax ginseng	rosiglitazone	TP53	FOXC1	formation of translation preinitiation complex
474	0.171937	hyperlipidemia	Panax ginseng	paracetamol	MIR330	PCTP	Golgi to endosome transport
