# Supplementary material for: A Systems Biological Approach to Understanding the Mechanisms Underlying the Therapeutic Potential of Red Ginseng Supplements against Metabolic Diseases
Source: Molecules. 2020 Apr 23;25(8):1967. doi: 10.3390/molecules25081967 (PMC7221703; doi:10.3390/molecules25081967)
Supplement: Supplementary file 1 [file molecules-25-01967-s001.zip › Supplementary table 4.xlsx]

## Sheet: Sheet1
Supplementary Table 4. Optimal routes for red ginseng to reach each biological process associated with metabolic diseases.
No.	Score	Classification	Herb	Compound	Compound Associated gene	Gene	Biological process
1	0.444444	menopausal women’s symptoms	Panax ginseng	beta-carboline	CYP1A1	LETM1	receptor-mediated endocytosis
2	0.444444	menopausal women’s symptoms	Panax ginseng	beta-carboline	TOP1	VCAM1	G-protein coupled receptor signaling pathway
3	0.444444	menopausal women’s symptoms	Panax ginseng	ginsenoside Rg3	SP1	SMO	nervous system development
4	0.444444	menopausal women’s symptoms	Panax ginseng	ginsenoside Rg3	HSF1	CLDN1	cholesterol metabolic process
5	0.444444	menopausal women’s symptoms	Panax ginseng	ginsenoside Rg3	NFKB1	LIN28A	positive regulation of cell adhesion
6	0.444444	menopausal women’s symptoms	Panax ginseng	notoginsenoside R1	ESR1	NCAPH	negative regulation of MHC class II biosynthetic process
7	0.444444	menopausal women’s symptoms	Panax ginseng	gomisin A	IL1B	ZC3H12A	response to reactive oxygen species
8	0.444444	menopausal women’s symptoms	Panax ginseng	gomisin A	NOS2	RPL23	lipid metabolic process
9	0.444444	menopausal women’s symptoms	Panax ginseng	harmane	AHR	PC	cytokine-mediated signaling pathway
10	0.444444	menopausal women’s symptoms	Panax ginseng	harmane	AHR	DRD4	positive regulation of phagocytosis
11	0.444444	menopausal women’s symptoms	Panax ginseng	gypenoside	AKT1	MST1R	response to oxidative stress
12	0.410494	menopausal women’s symptoms	Panax ginseng	p-coumaric acid	PPARG	ABHD14B	regulation of blood pressure
13	0.384596	menopausal women’s symptoms	Panax ginseng	harmane	AHR	RAD51	cell-matrix adhesion
14	0.384596	menopausal women’s symptoms	Panax ginseng	harmane	AHR	TRADD	fatty acid catabolic process
15	0.346085	menopausal women’s symptoms	Panax ginseng	beta-carboline	CYP3A4	AMFR	blood coagulation
16	0.444444	blood circulation	Panax ginseng	ginsenoside Rg3	SP1	AIF1	vascular smooth muscle contraction
17	0.444444	blood circulation	Panax ginseng	notoginsenoside R1	ESR1	HAMP	alpha-linolenic acid metabolic process
18	0.444444	blood circulation	Panax ginseng	notoginsenoside R1	TNF	NRP1	positive regulation of endothelial cell chemotaxis by VEGF-activated vascular endothelial growth factor receptor signaling pathway
19	0.444444	blood circulation	Panax ginseng	p-coumaric acid	MAPK14	RPS6KA3	linoleic acid metabolic process
20	0.444444	blood circulation	Panax ginseng	gomisin A	BCL2	BAK1	cAMP-mediated signaling
21	0.444444	blood circulation	Panax ginseng	harmane	AHR	KCNH2	MAPK cascade
22	0.444444	blood circulation	Panax ginseng	harmane	AHR	VANGL2	positive regulation of cell proliferation by VEGF-activated platelet derived growth factor receptor signaling pathway
23	0.444444	blood circulation	Panax ginseng	harmane	AHR	NR3C1	protein kinase B signaling
24	0.444444	blood circulation	Panax ginseng	ginsenoside Rg2	GSK3B	NOTCH1	phosphatidylinositol 3-kinase signaling
25	0.444444	blood circulation	Panax ginseng	ginsenoside Rg2	GSK3B	AXIN1	adherens junction organization
26	0.444444	blood circulation	Panax ginseng	ginsenoside Rg2	CRTC2	YWHAE	regulation of steroid hormone biosynthetic process
27	0.384596	blood circulation	Panax ginseng	harmane	AHR	HERPUD1	NIK/NF-kappaB signaling
28	0.362623	blood circulation	Panax ginseng	ginsenoside Rg3	SP1	ERBB2	tumor necrosis factor-mediated signaling pathway
29	0.336735	blood circulation	Panax ginseng	harmane	AHR	SHROOM4	platelet activation
30	0.327586	blood circulation	Panax ginseng	harmane	AHR	DLL4	I-kappaB kinase/NF-kappaB signaling
31	0.298796	blood circulation	Panax ginseng	ginsenoside	FOS	MAN1B1	VEGF-activated platelet-derived growth factor receptor signaling pathway
32	0.24698	blood circulation	Panax ginseng	ginsenoside Rh1	FOS	MAN1B1	positive regulation of cell migration by VEGF-activated platelet derived growth factor receptor signaling pathway
33	0.156719	diabetes mellitus	Panax ginseng	ginsenoside	MAPK9	TP53	positive regulation of muscle cell apoptotic process
34	0.156399	diabetes mellitus	Panax ginseng	ginsenoside	MAPK9	TP53	peptidyl-diphthine biosynthetic process from peptidyl-histidine
35	0.156325	diabetes mellitus	Panax ginseng	ginsenoside	MAPK9	TP53	negative regulation of natural killer cell degranulation
36	0.156239	diabetes mellitus	Panax ginseng	ginsenoside	MAPK9	TP53	TTP catabolic process
37	0.156123	diabetes mellitus	Panax ginseng	ginsenoside	MAPK9	TP53	vacuolar sequestering of sodium ion
38	0.15611	diabetes mellitus	Panax ginseng	ginsenoside	MAPK9	TP53	actin cortical patch assembly
39	0.156058	diabetes mellitus	Panax ginseng	ginsenoside	MAPK9	TP53	response to amino acid
40	0.156047	diabetes mellitus	Panax ginseng	ginsenoside	MAPK9	TP53	asymmetric cell division
41	0.156007	diabetes mellitus	Panax ginseng	ginsenoside	MAPK9	RELA	olfactory learning
42	0.155978	diabetes mellitus	Panax ginseng	ginsenoside	MAPK9	TP53	negative regulation of embryonic development
43	0.155947	diabetes mellitus	Panax ginseng	ginsenoside	MAPK9	TP53	aerobactin biosynthetic process
44	0.155898	diabetes mellitus	Panax ginseng	ginsenoside	MAPK9	TP53	negative regulation of catalytic activity
45	0.155884	diabetes mellitus	Panax ginseng	ginsenoside	MAPK9	JUN	positive regulation of ergosterol biosynthetic process
46	0.155855	diabetes mellitus	Panax ginseng	ginsenoside	MAPK9	TP53	positive regulation of superoxide dismutase activity
47	0.155797	diabetes mellitus	Panax ginseng	ginsenoside	MAPK9	TP53	regulation of hemocyte differentiation
48	0.155776	diabetes mellitus	Panax ginseng	ginsenoside	MAPK9	TP53	cellular response to nitrosative stress
49	0.15575	diabetes mellitus	Panax ginseng	ginsenoside	MAPK9	TP53	obsolete synaptic vesicle fusion
50	0.155749	diabetes mellitus	Panax ginseng	ginsenoside	MAPK9	TP53	sleep
51	0.155741	diabetes mellitus	Panax ginseng	ginsenoside	MAPK9	TP53	lipoprotein metabolic process
52	0.155739	diabetes mellitus	Panax ginseng	ginsenoside	MAPK9	TP53	intronic box C/D snoRNA processing
53	0.155702	diabetes mellitus	Panax ginseng	ginsenoside	MAPK9	JUN	tetracycline biosynthetic process
54	0.155675	diabetes mellitus	Panax ginseng	ginsenoside	MAPK9	TP53	negative regulation of interleukin-27-mediated signaling pathway
55	0.155648	diabetes mellitus	Panax ginseng	ginsenoside	MAPK9	TP53	negative regulation of translational initiation by iron
56	0.155646	diabetes mellitus	Panax ginseng	ginsenoside	MAPK9	TP53	megakaryocyte differentiation
57	0.155641	diabetes mellitus	Panax ginseng	ginsenoside	MAPK9	TP53	obsolete telomere binding
58	0.155635	diabetes mellitus	Panax ginseng	ginsenoside	MAPK9	JUN	terpene metabolic process
59	0.155633	diabetes mellitus	Panax ginseng	ginsenoside	MAPK9	AKT1	positive regulation of neurotransmitter secretion
60	0.15563	diabetes mellitus	Panax ginseng	ginsenoside	MAPK9	JUN	auditory receptor cell fate determination
61	0.155626	diabetes mellitus	Panax ginseng	ginsenoside	MAPK9	TP53	germ cell migration
62	0.155624	diabetes mellitus	Panax ginseng	ginsenoside	MAPK9	RELA	defense response to parasitic plant
63	0.155621	diabetes mellitus	Panax ginseng	ginsenoside	MAPK9	TP53	dorsal motor nucleus of vagus nerve formation
64	0.155588	diabetes mellitus	Panax ginseng	ginsenoside	MAPK9	ESR1	obsolete mRNA splicing
65	0.155582	diabetes mellitus	Panax ginseng	ginsenoside	MAPK9	TP53	isotype switching to IgD isotypes
66	0.155578	diabetes mellitus	Panax ginseng	ginsenoside	MAPK9	RELA	positive regulation of prosthetic group metabolic process
67	0.155568	diabetes mellitus	Panax ginseng	ginsenoside	MAPK9	TP53	obsolete MATa1 (A1) pre-mRNA splicing
68	0.155557	diabetes mellitus	Panax ginseng	ginsenoside	MAPK9	TP53	regulation of smooth muscle contraction
69	0.155552	diabetes mellitus	Panax ginseng	ginsenoside	MAPK9	TP53	blood coagulation, intrinsic pathway
70	0.155551	diabetes mellitus	Panax ginseng	ginsenoside	MAPK9	TP53	female germline ring canal formation
71	0.155548	diabetes mellitus	Panax ginseng	ginsenoside	MAPK9	AKT1	activin receptor signaling pathway
72	0.155544	diabetes mellitus	Panax ginseng	ginsenoside	MAPK9	TP53	response to cortisol
73	0.155541	diabetes mellitus	Panax ginseng	ginsenoside	MAPK9	JUN	connective tissue growth factor production
74	0.155536	diabetes mellitus	Panax ginseng	ginsenoside	MAPK9	RELA	cellular response to fatty acid
75	0.155532	diabetes mellitus	Panax ginseng	ginsenoside	MAPK9	JUN	positive regulation of leukocyte mediated cytotoxicity
76	0.155517	diabetes mellitus	Panax ginseng	ginsenoside	MAPK9	RELA	homocysteine biosynthetic process
77	0.155512	diabetes mellitus	Panax ginseng	ginsenoside	MAPK9	RELA	apical junction assembly
78	0.155511	diabetes mellitus	Panax ginseng	ginsenoside	MAPK9	RELA	protein localization to mitochondrion
79	0.155493	diabetes mellitus	Panax ginseng	ginsenoside	MAPK9	TP53	mitotic chromosome condensation
80	0.155476	diabetes mellitus	Panax ginseng	ginsenoside	MAPK9	TP53	B cell receptor signaling pathway
81	0.155459	diabetes mellitus	Panax ginseng	ginsenoside	MAPK9	NFKB1	negative regulation of DNA-binding transcription factor activity
82	0.155459	diabetes mellitus	Panax ginseng	ginsenoside	MAPK9	AKT1	male sex determination
83	0.155442	diabetes mellitus	Panax ginseng	ginsenoside	MAPK9	RELA	hydroxyectoine transport
84	0.155439	diabetes mellitus	Panax ginseng	ginsenoside	MAPK9	AKT1	protein oxidation
85	0.155428	diabetes mellitus	Panax ginseng	ginsenoside	MAPK9	RELA	cellular heat acclimation
86	0.155426	diabetes mellitus	Panax ginseng	ginsenoside	MAPK9	JUN	intracellular bile acid receptor signaling pathway
87	0.155424	diabetes mellitus	Panax ginseng	ginsenoside	MAPK9	JUN	polyadenylation-dependent RNA catabolic process
88	0.155422	diabetes mellitus	Panax ginseng	ginsenoside	MAPK9	RELA	regulation of meristem structural organization
89	0.155417	diabetes mellitus	Panax ginseng	ginsenoside	MAPK9	AKT1	obsolete arsenate sensitivity/resistance
90	0.155412	diabetes mellitus	Panax ginseng	ginsenoside	MAPK9	AKT1	paternal behavior
91	0.155411	diabetes mellitus	Panax ginseng	ginsenoside	MAPK9	AKT1	regulation of cytotoxic T cell degranulation
92	0.155406	diabetes mellitus	Panax ginseng	ginsenoside	MAPK9	AKT1	negative regulation of penicillin metabolic process
93	0.155403	diabetes mellitus	Panax ginseng	ginsenoside	MAPK9	JUN	cellular response to ATP
94	0.1554	diabetes mellitus	Panax ginseng	ginsenoside	MAPK9	JUN	positive regulation of striated muscle tissue development
95	0.155393	diabetes mellitus	Panax ginseng	ginsenoside	MAPK9	RELA	sensory perception of light stimulus
96	0.155392	diabetes mellitus	Panax ginseng	ginsenoside	MAPK9	JUN	female courtship behavior
97	0.155382	diabetes mellitus	Panax ginseng	ginsenoside	MAPK9	ESR1	heme o metabolic process
98	0.155362	diabetes mellitus	Panax ginseng	ginsenoside	MAPK9	JUN	negative regulation of cytokine-mediated signaling pathway
99	0.155357	diabetes mellitus	Panax ginseng	ginsenoside	MAPK9	RELA	organic phosphonate biosynthetic process
100	0.155341	diabetes mellitus	Panax ginseng	ginsenoside	MAPK9	AKT1	regulation of prostaglandin biosynthetic process
101	0.155337	diabetes mellitus	Panax ginseng	ginsenoside	MAPK9	AKT1	puromycin biosynthetic process
102	0.155334	diabetes mellitus	Panax ginseng	ginsenoside	MAPK9	JUN	blood coagulation
103	0.155321	diabetes mellitus	Panax ginseng	ginsenoside	MAPK9	JUN	negative regulation of crystal cell differentiation
104	0.155321	diabetes mellitus	Panax ginseng	ginsenoside	MAPK9	AKT1	formamide biosynthetic process
105	0.155314	diabetes mellitus	Panax ginseng	ginsenoside	MAPK9	AKT1	targeting of mRNA for destruction involved in RNA interference
106	0.155314	diabetes mellitus	Panax ginseng	ginsenoside	MAPK9	JUN	positive regulation of embryo sac egg cell differentiation
107	0.155311	diabetes mellitus	Panax ginseng	ginsenoside	MAPK9	JUN	positive regulation of trichoblast fate specification
108	0.155309	diabetes mellitus	Panax ginseng	ginsenoside	MAPK9	AKT1	regulation of the force of skeletal muscle contraction
109	0.155305	diabetes mellitus	Panax ginseng	ginsenoside	MAPK9	ESR1	positive regulation of neuron apoptotic process
110	0.155303	diabetes mellitus	Panax ginseng	ginsenoside	MAPK9	NFKB1	negative regulation of protein targeting to membrane
111	0.155293	diabetes mellitus	Panax ginseng	ginsenoside	MAPK9	AKT1	obsolete activation of MAPK (mating sensu Fungi)
112	0.15529	diabetes mellitus	Panax ginseng	ginsenoside	MAPK9	AKT1	cellular response to vitamin B3
113	0.155288	diabetes mellitus	Panax ginseng	ginsenoside	MAPK9	JUN	detection of yeast
114	0.155288	diabetes mellitus	Panax ginseng	ginsenoside	MAPK9	AKT1	peptide cross-linking via 2-(S-L-cysteinyl)-D-allo-threonine
115	0.155282	diabetes mellitus	Panax ginseng	ginsenoside	MAPK9	TNF	negative regulation of induction of conjugation with cellular fusion
116	0.155274	diabetes mellitus	Panax ginseng	ginsenoside	MAPK9	JUN	oocyte growth
117	0.155269	diabetes mellitus	Panax ginseng	ginsenoside	MAPK9	AKT1	exploration behavior
118	0.155265	diabetes mellitus	Panax ginseng	ginsenoside	MAPK9	JUN	killing by host of symbiont cells
119	0.155262	diabetes mellitus	Panax ginseng	ginsenoside	MAPK9	RELA	transport of virus in host, tissue to tissue
120	0.155261	diabetes mellitus	Panax ginseng	ginsenoside	MAPK9	AKT1	regulation of carbohydrate utilization
121	0.155247	diabetes mellitus	Panax ginseng	ginsenoside	MAPK9	AKT1	tendon formation
122	0.155242	diabetes mellitus	Panax ginseng	ginsenoside	MAPK9	AKT1	regulation of cytotoxic T cell differentiation
123	0.155223	diabetes mellitus	Panax ginseng	ginsenoside	MAPK9	AKT1	aminoglycan catabolic process
124	0.155219	diabetes mellitus	Panax ginseng	ginsenoside	MAPK9	RELA	cell cycle switching, mitotic to meiotic cell cycle
125	0.1552	diabetes mellitus	Panax ginseng	ginsenoside	MAPK9	AKT1	monosaccharide metabolic process
126	0.155194	diabetes mellitus	Panax ginseng	ginsenoside	MAPK9	AKT1	intronic snoRNA processing
127	0.155189	diabetes mellitus	Panax ginseng	ginsenoside	MAPK9	ESR1	transcription by RNA polymerase I
128	0.155187	diabetes mellitus	Panax ginseng	ginsenoside	MAPK9	HDAC1	methylation-dependent chromatin silencing
129	0.155185	diabetes mellitus	Panax ginseng	ginsenoside	MAPK9	AKT1	negative regulation of light-activated channel activity
130	0.155183	diabetes mellitus	Panax ginseng	ginsenoside	MAPK9	CTNNB1	tetraterpenoid metabolic process
131	0.155178	diabetes mellitus	Panax ginseng	ginsenoside	MAPK9	AKT1	D-lysine metabolic process
132	0.155173	diabetes mellitus	Panax ginseng	ginsenoside	MAPK9	RELA	response to lipid hydroperoxide
133	0.155163	diabetes mellitus	Panax ginseng	ginsenoside	MAPK9	RELA	angiotensin-activated signaling pathway
134	0.155159	diabetes mellitus	Panax ginseng	ginsenoside	MAPK9	ESR1	positive regulation of mismatch repair
135	0.155157	diabetes mellitus	Panax ginseng	ginsenoside	MAPK9	AKT1	maternal determination of anterior/posterior axis, embryo
136	0.155154	diabetes mellitus	Panax ginseng	ginsenoside	MAPK9	AKT1	neosartoricin biosynthetic process
137	0.155152	diabetes mellitus	Panax ginseng	ginsenoside	MAPK9	ESR1	osmosensory signaling pathway
138	0.15515	diabetes mellitus	Panax ginseng	ginsenoside	MAPK9	AKT1	regulation of cell death
139	0.155148	diabetes mellitus	Panax ginseng	ginsenoside	MAPK9	RELA	detection of electrical stimulus involved in sensory perception
140	0.155145	diabetes mellitus	Panax ginseng	ginsenoside	MAPK9	AKT1	lipoprotein biosynthetic process via N-acyl transfer
141	0.155144	diabetes mellitus	Panax ginseng	ginsenoside	MAPK9	NFKB1	striated muscle contraction
142	0.155143	diabetes mellitus	Panax ginseng	ginsenoside	MAPK9	ESR1	regulation of cell growth
143	0.155139	diabetes mellitus	Panax ginseng	ginsenoside	MAPK9	RELA	positive regulation of compound eye photoreceptor development
144	0.155131	diabetes mellitus	Panax ginseng	ginsenoside	MAPK9	MAPK14	oogonium stage
145	0.15513	diabetes mellitus	Panax ginseng	ginsenoside	MAPK9	MAPK14	obsolete MAPKKK cascade (pseudohyphal growth)
146	0.15512	diabetes mellitus	Panax ginseng	ginsenoside	MAPK9	MAPK14	induction of conjugation with cellular fusion
147	0.155112	diabetes mellitus	Panax ginseng	ginsenoside	MAPK9	EGR1	in utero embryonic development
148	0.15511	diabetes mellitus	Panax ginseng	ginsenoside	MAPK9	ESR1	modulation by symbiont of host transcription
149	0.155103	diabetes mellitus	Panax ginseng	ginsenoside	MAPK9	EGR1	cranial ganglion morphogenesis
150	0.155096	diabetes mellitus	Panax ginseng	ginsenoside	MAPK9	NFKB1	positive regulation of calcium-mediated signaling
151	0.155094	diabetes mellitus	Panax ginseng	ginsenoside	MAPK9	AKT1	regulation of membrane disassembly
152	0.155078	diabetes mellitus	Panax ginseng	ginsenoside	PLCG1	SRC	positive regulation of lipid catabolic process
153	0.155078	diabetes mellitus	Panax ginseng	ginsenoside	MAPK9	EGR1	positive regulation of mitochondrial fission
154	0.155063	diabetes mellitus	Panax ginseng	ginsenoside	MAPK9	ESR1	negative regulation of sexual sporulation resulting in formation of a cellular spore
155	0.15506	diabetes mellitus	Panax ginseng	ginsenoside	PLCG1	SRC	negative regulation of chromatin silencing at telomere
156	0.155045	diabetes mellitus	Panax ginseng	ginsenoside	MAPK9	BCL2	microtubule cytoskeleton organization
157	0.155036	diabetes mellitus	Panax ginseng	ginsenoside	MAPK9	HDAC1	compound eye cone cell differentiation
158	0.155011	diabetes mellitus	Panax ginseng	ginsenoside	MAPK9	SF3B4	regulation of translation
159	0.155009	diabetes mellitus	Panax ginseng	ginsenoside	MAPK9	EGR1	blue light signaling pathway
160	0.155006	diabetes mellitus	Panax ginseng	ginsenoside	PLCG1	SRC	somatostatin signaling pathway
161	0.155002	diabetes mellitus	Panax ginseng	ginsenoside	PLCG1	SRC	adenylate cyclase-inhibiting dopamine receptor signaling pathway
162	0.154996	diabetes mellitus	Panax ginseng	ginsenoside	MAPK9	EGR1	follicular fluid formation in ovarian follicle antrum involved in scattered antral spaces stage
163	0.154993	diabetes mellitus	Panax ginseng	ginsenoside	MAPK9	MAPK8	L-alanine catabolic process
164	0.15499	diabetes mellitus	Panax ginseng	ginsenoside	MAPK9	NFKB1	regulation of striated muscle cell apoptotic process
165	0.154988	diabetes mellitus	Panax ginseng	ginsenoside	MAPK9	GRB2	pancreas field specification
166	0.154988	diabetes mellitus	Panax ginseng	ginsenoside	MAPK9	GRB2	adult salivary gland morphogenesis
167	0.154982	diabetes mellitus	Panax ginseng	ginsenoside	MAPK9	TNF	response to hydroxyurea
168	0.154978	diabetes mellitus	Panax ginseng	ginsenoside	MAPK9	HDAC1	circadian rhythm
169	0.154974	diabetes mellitus	Panax ginseng	ginsenoside	MAPK9	HDAC1	DNA replication-dependent nucleosome disassembly
170	0.15496	diabetes mellitus	Panax ginseng	ginsenoside	MAPK9	ARRB2	chlorate transport
171	0.154959	diabetes mellitus	Panax ginseng	ginsenoside	MAPK9	EGR1	poly-N-acetyllactosamine biosynthetic process
172	0.154954	diabetes mellitus	Panax ginseng	ginsenoside	MAPK9	GRB2	nucleosome positioning
173	0.154952	diabetes mellitus	Panax ginseng	ginsenoside	MAPK9	TNF	sensory perception of taste
174	0.154945	diabetes mellitus	Panax ginseng	ginsenoside	MAPK9	MAPK14	cellular response to interleukin-6
175	0.154943	diabetes mellitus	Panax ginseng	ginsenoside	MAPK9	MAPK14	adenylate cyclase-activating serotonin receptor signaling pathway
176	0.15494	diabetes mellitus	Panax ginseng	ginsenoside	MAPK9	TNF	activation of MAPK activity involved in osmosensory signaling pathway
177	0.15494	diabetes mellitus	Panax ginseng	ginsenoside	MAPK9	IL6	histone H4-K5 acetylation
178	0.154937	diabetes mellitus	Panax ginseng	ginsenoside	MAPK9	BCL2	negative regulation of protein complex disassembly
179	0.154935	diabetes mellitus	Panax ginseng	ginsenoside	MAPK9	TNF	germ cell development
180	0.154933	diabetes mellitus	Panax ginseng	ginsenoside	MAPK9	MAPK14	sporocarp development involved in asexual reproduction
181	0.154929	diabetes mellitus	Panax ginseng	ginsenoside	MAPK9	CTNNB1	mitochondrial DNA repair
182	0.154922	diabetes mellitus	Panax ginseng	ginsenoside	MAPK9	TNF	negative regulation of synergid differentiation
183	0.154919	diabetes mellitus	Panax ginseng	ginsenoside	MAPK9	EGR1	bud elongation involved in lung branching
184	0.154917	diabetes mellitus	Panax ginseng	ginsenoside	MAPK9	ARRB2	estrous cycle phase
185	0.154912	diabetes mellitus	Panax ginseng	ginsenoside	PLCG1	SRC	skotomorphogenesis
186	0.1549	diabetes mellitus	Panax ginseng	ginsenoside	MAPK9	TNF	obsolete chemi-mechanical coupling
187	0.154894	diabetes mellitus	Panax ginseng	ginsenoside	MAPK9	ATF2	negative regulation of gamma-delta T cell differentiation
188	0.154894	diabetes mellitus	Panax ginseng	ginsenoside	PLCG1	SRC	negative regulation of mitotic metaphase/anaphase transition
189	0.154888	diabetes mellitus	Panax ginseng	ginsenoside	MAPK9	MAPK14	T cell mediated cytotoxicity
190	0.154886	diabetes mellitus	Panax ginseng	ginsenoside	MAPK9	CTNNB1	obsolete transforming growth factor beta ligand binding to type II receptor
191	0.15488	diabetes mellitus	Panax ginseng	ginsenoside	MAPK9	TNF	positive regulation of mating-type specific transcription, DNA-templated
192	0.154873	diabetes mellitus	Panax ginseng	ginsenoside	MAPK9	TNF	regulation of prosthetic group metabolic process
193	0.154872	diabetes mellitus	Panax ginseng	ginsenoside	MAPK9	BCL2	N-glycan processing
194	0.15487	diabetes mellitus	Panax ginseng	ginsenoside	PLCG1	SRC	regulation of endodeoxyribonuclease activity
195	0.154864	diabetes mellitus	Panax ginseng	ginsenoside	MAPK9	IL6	regulation of cellular metabolic process
196	0.154861	diabetes mellitus	Panax ginseng	ginsenoside	MAPK9	FOS	primary branching, open tracheal system
197	0.154859	diabetes mellitus	Panax ginseng	ginsenoside	MAPK9	ARRB2	cell wall glycoprotein biosynthetic process
198	0.154839	diabetes mellitus	Panax ginseng	ginsenoside	MAPK9	FOXO3	phenylpropanoid metabolic process
199	0.15483	diabetes mellitus	Panax ginseng	ginsenoside	MAPK9	RHOA	photoreceptor cell morphogenesis
200	0.154829	diabetes mellitus	Panax ginseng	ginsenoside	MAPK9	HDAC1	genome retention in viral capsid
201	0.154829	diabetes mellitus	Panax ginseng	ginsenoside	MAPK9	ITCH	negative regulation of exoribonuclease activity
202	0.154825	diabetes mellitus	Panax ginseng	ginsenoside	MAPK9	BCL2	alpha-glucan biosynthetic process
203	0.154811	diabetes mellitus	Panax ginseng	ginsenoside	PLCG1	SRC	viral capsid secondary envelopment
204	0.154804	diabetes mellitus	Panax ginseng	ginsenoside	MAPK9	TNF	mast cell cytokine production
205	0.154804	diabetes mellitus	Panax ginseng	ginsenoside	MAPK9	TNF	cortisol secretion
206	0.154802	diabetes mellitus	Panax ginseng	ginsenoside	MAPK9	TNF	regulation of natural killer cell proliferation involved in immune response
207	0.154801	diabetes mellitus	Panax ginseng	ginsenoside	MAPK9	MAPK14	somatostatin receptor signaling pathway
208	0.154798	diabetes mellitus	Panax ginseng	ginsenoside	PLCG1	PML	dark adaptation
209	0.154798	diabetes mellitus	Panax ginseng	ginsenoside	MAPK9	BCL2	double fertilization forming two zygotes
210	0.154793	diabetes mellitus	Panax ginseng	ginsenoside	MAPK9	TNF	regulation of DNA-templated transcription in response to stress
211	0.154792	diabetes mellitus	Panax ginseng	ginsenoside	MAPK9	BCL2	obsolete activation of MAPKKK (mating sensu Fungi)
212	0.154792	diabetes mellitus	Panax ginseng	ginsenoside	MAPK9	ITCH	I-kappaB kinase/NF-kappaB signaling
213	0.154784	diabetes mellitus	Panax ginseng	ginsenoside	MAPK9	MAPK8	root hair initiation
214	0.154779	diabetes mellitus	Panax ginseng	ginsenoside	MAPK9	IL1B	benzyl isoquinoline alkaloid metabolic process
215	0.154775	diabetes mellitus	Panax ginseng	ginsenoside	MAPK9	FOXO1	response to radiation
216	0.154755	diabetes mellitus	Panax ginseng	ginsenoside	MAPK9	CASP3	activation of recombination (HML)
217	0.154748	diabetes mellitus	Panax ginseng	ginsenoside	MAPK9	TNF	obsolete activation of signaling protein activity involved in unfolded protein response
218	0.154746	diabetes mellitus	Panax ginseng	ginsenoside	MAPK9	CTNNB1	positive regulation of histone deacetylation at centromere
219	0.154746	diabetes mellitus	Panax ginseng	ginsenoside	MAPK9	MAP3K1	positive regulation of actin filament bundle assembly
220	0.154742	diabetes mellitus	Panax ginseng	ginsenoside	MAPK9	FOXO3	mRNA cleavage
221	0.154739	diabetes mellitus	Panax ginseng	ginsenoside	MAPK9	TNF	entry into host cell
222	0.154736	diabetes mellitus	Panax ginseng	ginsenoside	MAPK9	FOXO3	cellular response to glucagon stimulus
223	0.154734	diabetes mellitus	Panax ginseng	ginsenoside	MAPK9	ATF2	antibiotic biosynthetic process
224	0.154733	diabetes mellitus	Panax ginseng	ginsenoside	MAPK9	TNF	positive regulation of ATPase activity
225	0.154732	diabetes mellitus	Panax ginseng	ginsenoside	MAPK9	NOS2	generation of ovulation cycle rhythm
226	0.154731	diabetes mellitus	Panax ginseng	ginsenoside	MAPK9	GRB2	mitochondrial translational termination
227	0.154731	diabetes mellitus	Panax ginseng	ginsenoside	PLCG1	FLT1	CENP-A containing nucleosome assembly
228	0.154731	diabetes mellitus	Panax ginseng	ginsenoside	MAPK9	TNF	cell growth mode switching, monopolar to bipolar
229	0.154728	diabetes mellitus	Panax ginseng	ginsenoside	MAPK9	BAX	kinetochore organization
230	0.154728	diabetes mellitus	Panax ginseng	ginsenoside	MAPK9	TNF	positive regulation of intermediate filament polymerization
231	0.15472	diabetes mellitus	Panax ginseng	ginsenoside	MAPK9	RAC1	response to high light intensity
232	0.154719	diabetes mellitus	Panax ginseng	ginsenoside	PLCG1	FLT1	dipyrrin biosynthetic process
233	0.154713	diabetes mellitus	Panax ginseng	ginsenoside	PLCG1	FLT1	skeletal muscle atrophy
234	0.154711	diabetes mellitus	Panax ginseng	ginsenoside	MAPK9	CASP3	regulation of nucleus size
235	0.154702	diabetes mellitus	Panax ginseng	ginsenoside	MAPK9	ARRB2	transposition, RNA-mediated
236	0.154699	diabetes mellitus	Panax ginseng	ginsenoside	MAPK9	NCF1	proteasomal proteolysis associated with antigen processing and presentation
237	0.154697	diabetes mellitus	Panax ginseng	ginsenoside	MAPK9	MAP3K1	posterior midgut invagination
238	0.154694	diabetes mellitus	Panax ginseng	ginsenoside	MAPK9	BAX	kinetochore assembly
239	0.154692	diabetes mellitus	Panax ginseng	ginsenoside	MAPK9	CASP3	positive regulation of interleukin-11 biosynthetic process
240	0.15469	diabetes mellitus	Panax ginseng	ginsenoside	MAPK9	IL1B	halogenated hydrocarbon metabolic process
241	0.154688	diabetes mellitus	Panax ginseng	ginsenoside	MAPK9	CDC25C	obsolete mutagenesis
242	0.154684	diabetes mellitus	Panax ginseng	ginsenoside	MAPK9	IL6	suppression of host defenses
243	0.154676	diabetes mellitus	Panax ginseng	ginsenoside	MAPK9	CRKL	negative regulation of cardioblast cell fate specification
244	0.154672	diabetes mellitus	Panax ginseng	ginsenoside	MAPK9	IL1B	puparial adhesion
245	0.154663	diabetes mellitus	Panax ginseng	ginsenoside	MAPK9	FOXO3	regulation of potassium ion concentration by positive regulation of transcription from RNA polymerase II promoter
246	0.154661	diabetes mellitus	Panax ginseng	ginsenoside	MAPK9	CASP3	visual behavior
247	0.15466	diabetes mellitus	Panax ginseng	ginsenoside	MAPK9	FOXO1	mesoderm formation
248	0.154649	diabetes mellitus	Panax ginseng	ginsenoside	MAPK9	IL1B	skeletal muscle adaptation
249	0.154648	diabetes mellitus	Panax ginseng	ginsenoside	MAPK9	ARRB2	imaginal disc growth
250	0.154644	diabetes mellitus	Panax ginseng	ginsenoside	MAPK9	HDAC9	cellulose catabolic process
251	0.154643	diabetes mellitus	Panax ginseng	ginsenoside	MAPK9	FOXO1	histamine-induced gastric acid secretion
252	0.154642	diabetes mellitus	Panax ginseng	ginsenoside	MAPK9	IRS1	glycine biosynthetic process, by transamination of glyoxylate
253	0.15464	diabetes mellitus	Panax ginseng	ginsenoside	MAPK9	SMAD4	positive regulation of oligodendrocyte progenitor proliferation
254	0.154639	diabetes mellitus	Panax ginseng	ginsenoside	MAPK9	IL1B	positive regulation of transcription by RNA polymerase III
255	0.154639	diabetes mellitus	Panax ginseng	ginsenoside	MAPK9	BCL10	follicular dendritic cell differentiation
256	0.154634	diabetes mellitus	Panax ginseng	ginsenoside	MAPK9	IRS1	regulation of CD8-positive, alpha-beta T cell activation
257	0.154631	diabetes mellitus	Panax ginseng	ginsenoside	MAPK9	ZFC3H1	translational termination
258	0.15463	diabetes mellitus	Panax ginseng	ginsenoside	MAPK9	NCOA3	aminoglycoside antibiotic metabolic process
259	0.154625	diabetes mellitus	Panax ginseng	ginsenoside	MAPK9	JUNB	branching involved in ureteric bud morphogenesis
260	0.154603	diabetes mellitus	Panax ginseng	ginsenoside	MAPK9	FOXO3	mRNA export from nucleus in response to heat stress
261	0.154599	diabetes mellitus	Panax ginseng	ginsenoside	MAPK9	IL1B	humoral immune response mediated by circulating immunoglobulin
262	0.154594	diabetes mellitus	Panax ginseng	ginsenoside	PLCG1	FLT1	phytochromobilin biosynthetic process
263	0.154593	diabetes mellitus	Panax ginseng	ginsenoside	MAPK9	CDC25C	obsolete regulation of ubiquitin-protein ligase activity involved in meiotic cell cycle
264	0.154593	diabetes mellitus	Panax ginseng	ginsenoside	MAPK9	ARRB2	negative regulation of monooxygenase activity
265	0.154589	diabetes mellitus	Panax ginseng	ginsenoside	PLCG1	PML	branching involved in salivary gland morphogenesis
266	0.154582	diabetes mellitus	Panax ginseng	ginsenoside	MAPK9	IL1B	myosin filament disassembly
267	0.154576	diabetes mellitus	Panax ginseng	ginsenoside	MAPK9	IL1B	germarium-derived egg chamber formation
268	0.154571	diabetes mellitus	Panax ginseng	ginsenoside	MAPK9	IL1B	obsolete activation of MAPKK (mating sensu Fungi)
269	0.15457	diabetes mellitus	Panax ginseng	ginsenoside	MAPK9	ARRB1	nephric duct elongation
270	0.154568	diabetes mellitus	Panax ginseng	ginsenoside	MAPK9	IL1B	negative regulation of oligodendrocyte progenitor proliferation
271	0.154563	diabetes mellitus	Panax ginseng	ginsenoside	MAPK9	IRS1	negative regulation of type II site-specific deoxyribonuclease activity
272	0.154558	diabetes mellitus	Panax ginseng	ginsenoside	PLCG1	PRKN	vacuole organization
273	0.154557	diabetes mellitus	Panax ginseng	ginsenoside	MAPK9	CASP3	iron ion transmembrane transport
274	0.154551	diabetes mellitus	Panax ginseng	ginsenoside	MAPK9	BAX	neural plate morphogenesis
275	0.154551	diabetes mellitus	Panax ginseng	ginsenoside	MAPK9	IL1B	positive regulation of protein kinase B signaling
276	0.154551	diabetes mellitus	Panax ginseng	ginsenoside	MAPK9	IL6	obsolete activation of SoxR protein
277	0.154549	diabetes mellitus	Panax ginseng	ginsenoside	MAPK9	BAD	negative regulation of appetite
278	0.154547	diabetes mellitus	Panax ginseng	ginsenoside	MAPK9	IRS4	proanthocyanidin biosynthetic process
279	0.154546	diabetes mellitus	Panax ginseng	ginsenoside	MAPK9	NFATC1	inner cell mass cell proliferation
280	0.154546	diabetes mellitus	Panax ginseng	ginsenoside	MAPK9	CSNK1E	obsolete short patch mismatch repair system
281	0.154546	diabetes mellitus	Panax ginseng	ginsenoside	MAPK9	CDC25C	histone H3-T6 phosphorylation
282	0.154538	diabetes mellitus	Panax ginseng	ginsenoside	MAPK9	IL1B	negative regulation of monocyte aggregation
283	0.154522	diabetes mellitus	Panax ginseng	ginsenoside	MAPK9	MED1	rhythmic behavior
284	0.15452	diabetes mellitus	Panax ginseng	ginsenoside	MAPK9	RHOA	female gamete generation
285	0.15452	diabetes mellitus	Panax ginseng	ginsenoside	MAPK9	RHOA	regulation of phosphorus metabolic process
286	0.154514	diabetes mellitus	Panax ginseng	ginsenoside	MAPK9	NOS2	D-xylose catabolic process
287	0.154513	diabetes mellitus	Panax ginseng	ginsenoside	MAPK9	PRKDC	negative regulation of skeletal muscle cell proliferation
288	0.154512	diabetes mellitus	Panax ginseng	ginsenoside	MAPK9	SPTAN1	autophagy
289	0.154511	diabetes mellitus	Panax ginseng	ginsenoside	MAPK9	ESR2	oocyte axis specification
290	0.154506	diabetes mellitus	Panax ginseng	ginsenoside	MAPK9	BAX	regulation of systemic arterial blood pressure by circulatory renin-angiotensin
291	0.154505	diabetes mellitus	Panax ginseng	ginsenoside	MAPK9	JUNB	obsolete snRNA capping
292	0.154504	diabetes mellitus	Panax ginseng	ginsenoside	MAPK9	NFATC2	regulation of antipodal cell differentiation
293	0.154498	diabetes mellitus	Panax ginseng	ginsenoside	PLCG1	NTRK2	negative regulation by symbiont of host T-cell mediated immune response
294	0.154494	diabetes mellitus	Panax ginseng	ginsenoside	MAPK9	IL12B	positive regulation of metanephric mesenchymal cell migration by platelet-derived growth factor receptor-beta signaling pathway
295	0.154492	diabetes mellitus	Panax ginseng	ginsenoside	MAPK9	ARRB1	positive regulation of type III interferon production
296	0.154491	diabetes mellitus	Panax ginseng	ginsenoside	MAPK9	ESR2	tRNA splicing, via endonucleolytic cleavage and ligation
297	0.154489	diabetes mellitus	Panax ginseng	ginsenoside	PLCG1	FGFR1	ovarian follicle development
298	0.154488	diabetes mellitus	Panax ginseng	ginsenoside	MAPK9	IRS2	inhibitory postsynaptic potential
299	0.154486	diabetes mellitus	Panax ginseng	ginsenoside	PLCG1	NTRK3	glycolysis from storage polysaccharide through glucose-1-phosphate
300	0.154483	diabetes mellitus	Panax ginseng	ginsenoside	MAPK9	BAX	regulation of erythrophore differentiation
301	0.154483	diabetes mellitus	Panax ginseng	ginsenoside	MAPK9	ESR2	positive regulation of sevenless signaling pathway
302	0.154477	diabetes mellitus	Panax ginseng	ginsenoside	MAPK9	CLU	glycerophospholipid metabolic process
303	0.154475	diabetes mellitus	Panax ginseng	ginsenoside	MAPK9	NOS2	obsolete heavy metal ion transport
304	0.154451	diabetes mellitus	Panax ginseng	ginsenoside	MAPK9	IL18	embryonic digit morphogenesis
305	0.154448	diabetes mellitus	Panax ginseng	ginsenoside	MAPK9	CSNK1E	inflammatory cell apoptotic process
306	0.154443	diabetes mellitus	Panax ginseng	ginsenoside	MAPK9	BCL10	obsolete larval feeding behavior (sensu Insecta)
307	0.154442	diabetes mellitus	Panax ginseng	ginsenoside	MAPK9	BAX	monocyte activation involved in immune response
308	0.154438	diabetes mellitus	Panax ginseng	ginsenoside	MAPK9	STIL	Notch receptor processing, ligand-independent
309	0.154436	diabetes mellitus	Panax ginseng	ginsenoside	PLCG1	FLT1	negative regulation of gene expression
310	0.154431	diabetes mellitus	Panax ginseng	ginsenoside	MAPK9	BAX	histone H3-K36 acetylation
311	0.154425	diabetes mellitus	Panax ginseng	ginsenoside	PLCG1	CBL	sperm ejaculation
312	0.154421	diabetes mellitus	Panax ginseng	ginsenoside	MAPK9	LMAN2	spindle assembly involved in female meiosis
313	0.15442	diabetes mellitus	Panax ginseng	ginsenoside	PLCG1	PAK1	nucleocytoplasmic transport
314	0.154413	diabetes mellitus	Panax ginseng	ginsenoside	PLCG1	NTRK2	subpallium neuron fate commitment
315	0.154413	diabetes mellitus	Panax ginseng	ginsenoside	PLCG1	NXF1	glycyl-tRNA aminoacylation
316	0.154411	diabetes mellitus	Panax ginseng	ginsenoside	MAPK9	BCL10	detection of mechanical stimulus involved in magnetoreception
317	0.154398	diabetes mellitus	Panax ginseng	ginsenoside	MAPK9	IL12B	cyanuric acid metabolic process
318	0.154396	diabetes mellitus	Panax ginseng	ginsenoside	MAPK9	L3MBTL3	respiratory tube development
319	0.154391	diabetes mellitus	Panax ginseng	ginsenoside	PLCG1	PDGFRB	lateral line nerve glial cell development
320	0.154387	diabetes mellitus	Panax ginseng	ginsenoside	PLCG1	PRKN	positive regulation of necrotic cell death
321	0.154375	diabetes mellitus	Panax ginseng	ginsenoside	BACE1	FBXO2	regulation of cyclase activity
322	0.154374	diabetes mellitus	Panax ginseng	ginsenoside	MAPK9	TULP3	negative regulation of antimicrobial humoral response
323	0.154362	diabetes mellitus	Panax ginseng	ginsenoside	PLCG1	PTPN6	1-aminocyclopropane-1-carboxylate catabolic process
324	0.154336	diabetes mellitus	Panax ginseng	ginsenoside	PLCG1	ERBB3	adenylate cyclase-modulating G-protein coupled receptor signaling pathway
325	0.154334	diabetes mellitus	Panax ginseng	ginsenoside	MAPK9	NCF1	progesterone secretion
326	0.154334	diabetes mellitus	Panax ginseng	ginsenoside	PLCG1	BAG3	peptidyl-tyrosine sulfation
327	0.154321	diabetes mellitus	Panax ginseng	ginsenoside	PLCG1	CAMK2G	collagen fibril organization
328	0.154304	diabetes mellitus	Panax ginseng	ginsenoside	PLCG1	PTPN6	detection of temperature stimulus involved in sensory perception
329	0.154291	diabetes mellitus	Panax ginseng	ginsenoside	PLCG1	CALM1	positive regulation of antigen processing and presentation via MHC class Ib
330	0.154286	diabetes mellitus	Panax ginseng	ginsenoside	PLCG1	SELE	common-partner SMAD protein phosphorylation
331	0.154277	diabetes mellitus	Panax ginseng	ginsenoside	PLCG1	RASGRP1	CDP biosynthetic process
332	0.154251	diabetes mellitus	Panax ginseng	ginsenoside	MAP2	PRKAR2B	cellular response to amphetamine
333	0.154248	diabetes mellitus	Panax ginseng	ginsenoside	PLCG1	PRKCQ	asparagine catabolic process
334	0.154247	diabetes mellitus	Panax ginseng	ginsenoside	PLCG1	PRKCQ	detection of chemical stimulus involved in sensory perception of bitter taste
335	0.154192	diabetes mellitus	Panax ginseng	ginsenoside Re	SLC5A7	NEDD4	fertilization, exchange of chromosomal proteins
336	0.154188	diabetes mellitus	Panax ginseng	ginsenoside Re	IRAK4	TRAF6	hemoglobin metabolic process
337	0.164729	hyperlipidemia	Panax ginseng	ginsenoside	MAPK9	TP53	positive regulation of muscle cell apoptotic process
338	0.161547	hyperlipidemia	Panax ginseng	ginsenoside	MAPK9	TP53	TTP catabolic process
339	0.160781	hyperlipidemia	Panax ginseng	ginsenoside	MAPK9	TP53	vacuolar sequestering of sodium ion
340	0.160697	hyperlipidemia	Panax ginseng	ginsenoside	MAPK9	TP53	actin cortical patch assembly
341	0.160209	hyperlipidemia	Panax ginseng	ginsenoside	MAPK9	ESR1	obsolete mRNA splicing
342	0.15929	hyperlipidemia	Panax ginseng	ginsenoside	MAPK9	TP53	negative regulation of catalytic activity
343	0.158757	hyperlipidemia	Panax ginseng	ginsenoside	MAPK9	JUN	auditory receptor cell fate determination
344	0.158256	hyperlipidemia	Panax ginseng	ginsenoside	MAPK9	TP53	lipoprotein metabolic process
345	0.158168	hyperlipidemia	Panax ginseng	ginsenoside	MAPK9	JUN	connective tissue growth factor production
346	0.157844	hyperlipidemia	Panax ginseng	ginsenoside	MAPK9	IL6	histone H4-K5 acetylation
347	0.157489	hyperlipidemia	Panax ginseng	ginsenoside	MAPK9	TP53	germ cell migration
348	0.157473	hyperlipidemia	Panax ginseng	ginsenoside	MAPK9	AKT1	paternal behavior
349	0.15743	hyperlipidemia	Panax ginseng	ginsenoside	MAPK9	MAPK8	induction of conjugation with cellular fusion
350	0.157373	hyperlipidemia	Panax ginseng	ginsenoside	MAPK9	ESR1	positive regulation of mismatch repair
351	0.157313	hyperlipidemia	Panax ginseng	ginsenoside	MAPK9	GRB2	pancreas field specification
352	0.157133	hyperlipidemia	Panax ginseng	ginsenoside	MAPK9	SMAD3	in utero embryonic development
353	0.157108	hyperlipidemia	Panax ginseng	ginsenoside	MAPK9	TP53	obsolete MATa1 (A1) pre-mRNA splicing
354	0.157058	hyperlipidemia	Panax ginseng	ginsenoside	MAPK9	CTNNB1	mitochondrial DNA repair
355	0.156997	hyperlipidemia	Panax ginseng	ginsenoside	MAPK9	TP53	female germline ring canal formation
356	0.156798	hyperlipidemia	Panax ginseng	ginsenoside	MAPK9	JUN	blood coagulation
357	0.156737	hyperlipidemia	Panax ginseng	ginsenoside	MAPK9	ESR1	negative regulation of sexual sporulation resulting in formation of a cellular spore
358	0.156567	hyperlipidemia	Panax ginseng	ginsenoside	MAPK9	SMAD3	positive regulation of calcium-mediated signaling
359	0.15615	hyperlipidemia	Panax ginseng	ginsenoside	MAPK9	IL6	suppression of host defenses
360	0.156027	hyperlipidemia	Panax ginseng	ginsenoside	MAPK9	FOS	chitin-based cuticle sclerotization
361	0.155806	hyperlipidemia	Panax ginseng	ginsenoside	MAPK9	JUND	obsolete neuroprotection
362	0.155777	hyperlipidemia	Panax ginseng	ginsenoside	PLCG1	PICALM	obsolete virus-infected cell apoptotic process
363	0.155619	hyperlipidemia	Panax ginseng	ginsenoside	MAPK9	IRS1	glycine biosynthetic process, by transamination of glyoxylate
364	0.155472	hyperlipidemia	Panax ginseng	ginsenoside	MAPK9	IL18	embryonic digit morphogenesis
365	0.155373	hyperlipidemia	Panax ginseng	ginsenoside	MAPK9	CLU	glycerophospholipid metabolic process
366	0.155148	hyperlipidemia	Panax ginseng	ginsenoside	MAPK9	FOXO3	macrophage inflammatory protein-1 alpha production
367	0.155121	hyperlipidemia	Panax ginseng	ginsenoside	MAPK9	FOXO3	mRNA export from nucleus in response to heat stress
368	0.155029	hyperlipidemia	Panax ginseng	ginsenoside	MAPK9	NOS2	superinfection exclusion
369	0.154969	hyperlipidemia	Panax ginseng	ginsenoside	MAPK9	CLU	histone H4-R3 methylation
370	0.154823	hyperlipidemia	Panax ginseng	ginsenoside	MAPK9	IL18	wall teichoic acid biosynthetic process
371	0.154765	hyperlipidemia	Panax ginseng	ginsenoside	MAPK9	IL1B	NK T cell activation
372	0.154695	hyperlipidemia	Panax ginseng	ginsenoside	PLCG1	CAV1	glycerol ether metabolic process
