# Supplementary material for: A Systems Biological Approach to Understanding the Mechanisms Underlying the Therapeutic Potential of Red Ginseng Supplements against Metabolic Diseases
Source: Molecules. 2020 Apr 23;25(8):1967. doi: 10.3390/molecules25081967 (PMC7221703; doi:10.3390/molecules25081967)
Supplement: Supplementary file 1 [file molecules-25-01967-s001.zip › Supplementary table 5.xlsx]

## Sheet: Sheet1
Supplementary Table 5. Enriched pathways of Panax ginseng/red ginseng for metabolic diseases.
No.	Panax ginseng			Red ginseng
	Name of Enriched pathway	p-value	source of phenotype	Name of Enriched pathway	p-value	source of phenotype
1	Nociception Expression Targets Overview Signaling	2.17173e-10	diabetes mellitus	Nociception Expression Targets Overview Signaling	3.27185e-06	menopausal women’s symptoms
2	Mast-Cells De Novo Synthesized Mediators via IgE Independent Signaling	0.00184089	diabetes mellitus	Eosinophil Activation in Myeloid Cells in Inflammation	8.92911e-11	blood circulation
3	CC Chemokine Receptor Signaling	5.44083e-08	diabetes mellitus	Mast-Cells De Novo Synthesized Mediators via IgE Independent Signaling	1.49018e-06	menopausal women’s symptoms
4	Mast-Cell Activation via IgE Signaling	0.000243616	diabetes mellitus	Platelet Activation via Adhesion Molecules	7.13633e-11	diabetes mellitus
5	Eosinophil Activation in Myeloid Cells in Inflammation	0.00250937	diabetes mellitus	Neutrophil Recruitment and Priming	3.16196e-09	menopausal women’s symptoms
6	Basophil Activation	0.00217795	diabetes mellitus	Eosinophil Survival by Cytokine Signaling	3.46179e-09	menopausal women’s symptoms
7	CXC Chemokine Receptor Signaling	1.44136e-06	diabetes mellitus	T-Cell Dependent B-Cell Activation	5.06247e-10	diabetes mellitus
8	Proplatelet Maturation	2.28138e-05	diabetes mellitus	Peripheral T-Cell Tolerance: Overview	2.34084e-09	menopausal women’s symptoms
9	Eosinophil Survival by Cytokine Signaling	3.08738e-09	diabetes mellitus	Basophil Activation	3.26762e-08	diabetes mellitus
10	T-Cell Maturation Hypothesis	1.32988e-10	diabetes mellitus	Toll-like Receptor Independent Sterile Inflammation	4.90093e-08	menopausal women’s symptoms
11	CD16/CD14 Proinflammatory Monocyte Activation	4.61861e-06	diabetes mellitus	Macrophage M1 Lineage	3.25134e-09	menopausal women’s symptoms
12	Neutrophil Recruitment and Priming	6.72254e-07	diabetes mellitus	Vascular Endothelial Cell Activation by Cytokines	6.35703e-07	menopausal women’s symptoms
13	Vascular Endothelial Cell Activation by Cytokines	0.000165133	diabetes mellitus	Proplatelet Maturation	1.37756e-06	menopausal women’s symptoms
14	Natural Killer Cell Activation	3.30959e-06	diabetes mellitus	Natural Killer Cell Activation through ITAM-Containing Receptors	1.82789e-08	diabetes mellitus
15	T-Cell Dependent B-Cell Activation	0.000201525	diabetes mellitus	CD16/CD14 Proinflammatory Monocyte Activation	2.36196e-07	menopausal women’s symptoms
16	Platelet Activation via Adhesion Molecules	0.000326373	diabetes mellitus	anti-Inflammatory Function of Macrophage M2 Lineage	3.44816e-07	menopausal women’s symptoms
17	CD8+ T-Cell Activation	2.51628e-06	diabetes mellitus	Positive Acute Phase Proteins Synthesis	5.37686e-07	menopausal women’s symptoms
18	Toll-like Receptors in Sterile Inflammation	6.29529e-07	diabetes mellitus	Vascular Endothelial Cell Activation by Blood Coagulation Factors	5.39402e-07	menopausal women’s symptoms
19	Toll-like Receptor Independent Sterile Inflammation	0.00295723	diabetes mellitus	Vascular Endothelial Cell Permeability Activation	3.63328e-10	blood circulation
20	Treg-Cell Differentiation	3.38279e-06	diabetes mellitus	Dopamine Receptors Signaling	6.79586e-10	diabetes mellitus
21	T-Cell Independent B-Cell Activation	6.96082e-06	diabetes mellitus	T-Cell Receptor Signaling	7.07728e-08	diabetes mellitus
22	anti-Inflammatory Function of Macrophage M2 Lineage	0.000257393	diabetes mellitus	T-Cell Independent B-Cell Activation	1.46725e-07	diabetes mellitus
23	Positive Acute Phase Proteins Synthesis	0.000257393	diabetes mellitus	T-Cell Maturation Hypothesis	2.07393e-07	diabetes mellitus
24	Th2-Cell Differentiation	5.25367e-06	diabetes mellitus	Toll-like Receptors in Sterile Inflammation	8.76987e-07	menopausal women’s symptoms
25	Neutrophil Activation via Adherence on Endothelial Cells	1.06694e-05	diabetes mellitus	T-Cell Central Tolerance	2.13373e-08	diabetes mellitus
26	TLR4 Signaling in Leukocytes	4.81598e-08	diabetes mellitus	Toll-like Receptors Act through MYD88-TIRAP Signaling	5.81948e-08	menopausal women’s symptoms
27	Vascular Endothelial Cell Activation by Blood Coagulation Factors	0.0030043	diabetes mellitus	Th1-Cell Differentiation	2.58553e-06	diabetes mellitus
28	Prolactin Production	0.000632659	diabetes mellitus	Natural Killer Cell Activation	7.81815e-05	menopausal women’s symptoms
29	Macrophage M1 Lineage	1.09186e-05	diabetes mellitus	GFs/TNF -> Ion Channels	2.01003e-07	diabetes mellitus
30	INSULIN Signaling	0.00449476	diabetes mellitus	Th17-Cell Differentiation	4.97905e-06	diabetes mellitus
31	Mast-Cell Activation without Degranulation: Overview	4.03708e-05	diabetes mellitus	Treg-Cell Differentiation	5.77159e-06	diabetes mellitus
32	Cortisol in Resolving Inflammation	0.00212724	diabetes mellitus	Vascular Endothelial Cell Activation by Growth Factors	1.01627e-05	diabetes mellitus
33	Negative Acute Phase Proteins Synthesis	0.000689843	diabetes mellitus	AXL Receptor Inhibits Macrophages and Dendritic Cells Function	1.05125e-06	menopausal women’s symptoms
34	T-Cell Cytotoxic Mediated Cell Death	2.32358e-07	diabetes mellitus
35	Adipokines Production by Adipocyte	3.52821e-05	diabetes mellitus
36	Oncogene Induced Cellular Senescence	0.00026768	diabetes mellitus
37	Natural Killer Cell Activation through Integrins and non-ITAM-Containing Receptors	0.00102188	diabetes mellitus
38	AXL Receptor Inhibits Macrophages and Dendritic Cells Function	1.40975e-08	diabetes mellitus
39	Serotonin Receptors Signaling	2.90935e-08	hyperlipidemia
40	Toll-like Receptors Act through MYD88-TIRAP Signaling	4.62734e-05	diabetes mellitus
41	MC1R in anti-Inflammatory Signaling	0.00070592	diabetes mellitus
42	Dopamine Receptors Signaling	9.24409e-07	hyperlipidemia
43	V(D)J Recombination Activation	1.55011e-05	diabetes mellitus
44	Insulin Influence on Protein Synthesis	6.81533e-10	menopausal women’s symptoms
45	Thrombopoietin Receptors Signaling	5.39462e-10	blood circulation
46	AHR Signaling in Tr1 Cells Function	0.00399269	diabetes mellitus
47	NTSR1 Expression Targets	8.20459e-06	hyperlipidemia
48	IL6 Expression Targets -> Nociception	1.84366e-05	hyperlipidemia
49	Dectin-1 (CLEC7A) Signaling	0.000544442	diabetes mellitus
50	Antiviral Signaling through Pattern Recognition Receptors	0.000362797	diabetes mellitus
51	Somatostatin Receptors Signaling	3.60047e-05	diabetes mellitus
52	HTR7 -> IL6 Production	0.000160808	hyperlipidemia
53	Immunoglobulin Genes Transcriptional Activation	1.81373e-05	hyperlipidemia
54	PRL Expression Regulation by BMP4 and TGFB1	1.62145e-05	blood circulation
