# Supplementary material for: A Systems Biological Approach to Understanding the Mechanisms Underlying the Therapeutic Potential of Red Ginseng Supplements against Metabolic Diseases
Source: Molecules. 2020 Apr 23;25(8):1967. doi: 10.3390/molecules25081967 (PMC7221703; doi:10.3390/molecules25081967)
Supplement: Supplementary file 1 [file molecules-25-01967-s001.zip › Supplementary table 6.xlsx]

## Sheet: Sheet1
Supplementary Table 6. Gene targets of Panax ginseng for treating metabolic diseases.
No.	menopausal women’s symptoms	blood circulation	diabetes mellitus	hyperlipidemia
1	CYP1A1	GABRB1	CTCF	BRCA1
2	TOP1	MIR142	BRCA1	CTCF
3	SP1	FOXJ2	NFYA	NFYA
4	HSF1	MIR23A	PRKN	NFKB2
5	NFKB1	THRB	MIR30A	PRKN
6	ESR1	MIR122	COPS5	COPS5
7	PPARG	ATP2A1	MIR27A	GATA2
8	SREBF1	PML	NFKB2	MIR27A
9	IL1B	SOX2	GATA2	MIR30A
10	NOS2	FTL	MIR30D	NFATC1
11	AHR	MEF2C	NFATC1	KAT5
12	PCK1	POU2F1	KAT5	MIR30D
13	AKT1	MGP	DAXX	NFYB
14	NFE2L2	RORA	XRCC6	DAXX
15	RELA	MIR106B	EIF2AK2	MIR223
16	GSK3B	EGF	POU2F1	MIR222
17	CEBPA	MMP2	NFYB	MIR10B
18	E2F1	MIR15A	MIR222	RANBP9
19	CLDN5	MYOD1	RANBP9	MIR143
20	CYP3A4	ARNT	MIR143	XRCC6
21	PCNA	ATP2A2	TOPORS	ING5
22	EGFR	ITGB1	MIR10B	HNRNPUL1
23	CYP2E1	PGAM1	MIR223	ZBTB33
24	BCL2	PDGFB	YBX1	SIN3A
25	BAX	G3BP1	RELB	YBX1
26	FN1	PPP1CA	SIN3A	EIF2AK2
27	TJP1	DIABLO	HNRNPUL1	RELB
28	NR1I2	SREBF2	ZBTB33	TOPORS
29	IL6	MECP2	RAD51	MIR375
30	NR4A1	MYB	TWIST1	TWIST1
31	JUN	EGR3	MIR375	TFDP1
32	E2F4	KRIT1	MTA1	DDX5
33	TP53	POU5F1	ING5	MTA1
34	NR3C1	IFT81	TOP2B	ING1
35	INSR	AGO3	YAP1	RAD51
36	APP	LHX3	IFI16	GTF2H1
37	TUBB3	FOXA2	MTA2	TOP2B
38	MC4R	CTBP1	HOXA5	HOXA5
39	VIPR1	CCT5	HABP4	IFI16
40	STAT3	TINF2	GTF2H1	ZNF24
41	MTNR1A	EEF1A1	TFDP1	MTA2
42	TTL	CHRNA3	ING1	MSX1
43	MC3R	ERRFI1	UBE2K	ING4
44	UBR4	VCP	DDX5	HABP4
45	MC1R	LRPPRC	MSX1	ATR
46	TRHR	KLK3	E4F1	PLAGL1
47	TFDP1	RARA	ING4	E4F1
48	MC2R	CLU	ATR	UBE2K
49	CDKN1A	GFAP	ZNF24	ELL
50	TLR4	DDIT3	ELL	YAP1
51	FOS	ATF4	BRF1	BRF1
52	TNF	STAT5A	PLAGL1	HIPK1
53	SRY	RCC1	HIPK3	HIPK3
54	EBF1	ITGA4	TAF1A	TAF1A
55	AVPR1B	PRKG1	HIPK1	JUN
56	SSTR5	PPARD	MIR130A	MYC
57	TSPAN11	BTC	CBL	TP53
58	VCAM1	PPARA	ERBB4	POU2F1
59	AMD1	ALDOA	E2F5	EP300
60	GHSR	ITGA5	E2F7	SP1
61	MC5R	PARP1	MIR34A	MIR130A
62	JUNB	IMMT	MIR148A	E2F7
63	FOSL1	NFATC1	TRAF6	E2F5
64	MIF	EDA	TCF7L2	CBL
65	JUND	SREBF1	MIR494	SMAD1
66	FOSB	AKT2	SMAD1	MIR148A
67	GATA3	MDM2	MIR185	MIR34A
68	IHH	KCNA2	JUP	SRF
69	NEDD4	HMGB1	PIAS3	MIR185
70	ARNT	HDAC9	MIR126	TCF7L2
71	BCL6	PRKAR2B	RBL1	MIR494
72	ARRB2	EBF1	DNMT3A	FUBP1
73	SSTR2	ENG	PUF60	PIAS3
74	VIPR2	STAT6	TCF7L1	ELF3
75	CSNK1D	HIST1H1C	ELF3	RBL1
76	CSNK1A1	PAX6	GTF2I	PUF60
77	GATA2	E2F1	GFI1B	GTF2I
78	PTCH2	PDX1	SNIP1	MIR126
79	PTCH1	SOSTDC1	RIF1	TCF7L1
80	ARRB1	NR2F1	GTF2F1	SMAD3
81	CSNK1E	GLI2	HES5	RIF1
82	GRK3	HSP90AA1	ZBTB17	ZBTB17
83	CSNK1G1	ABL1	TEAD3	ERBB4
84	MAPK3	EGR2	HEYL	JUP
85	MAPK1	EBP	FUBP1	SNIP1
86	CSNK1G3	ABI2	CIP2A	HEYL
87	NFE2	ATF6	TRRAP	TRRAP
88	GRK2	RXRB	ZBTB7A	GFI1B
89	CSNK1G2	CUX1	MAZ	HES5
90	BOC	GLI3	SUPT3H	TEAD3
91	FAM189B	CDK2	THAP11	AKT1
92	PAX5	POU3F3	IKBKG	DNMT3A
93	MIR326	ZIC2	ARRB1	CIP2A
94	SUFU	RXRG	SRF	MAZ
95	CASR	PAX5	FOXO4	ZBTB7A
96	LEPR	HSPA5	MAP2K4	GTF2F1
97	TFAP2A	CASP8	SMAD7	SUPT3H
98	NKX3-1	GLI1	PDPK1	THAP11
99	EVC	TCF3	BRAF	RELA
100	DRD2	DEPP1	REST	REST
101	CRHR2	MIR21	MIR27B	MIR29B2
102	CXCR1	NR3C1	E2F2	MIR27B
103	GATA1	EPB41L2	MIR29B2	MIR29C
104	MIR324	MAX	MIR29C	ZBTB16
105	MAPK8	NKX6-1	MIR330	EGR1
106	CRTC2	SP3	PPP2CB	E2F2
107	NKX6-1	FOXO1	NFKBIB	NR2F1
108	MIR20A	HIVEP1	MIR218-1	MIR330
109	FAS	GLP1R	PIK3R5	MIR218-1
110	MAPK14	MIR485	MIR100	CREB1
111	XBP1	STAT3	CRTC2	MAPK1
112	ZFP36	HIST1H3A	MIR410	MIR410
113	HNRNPAB	H2AFX	MIR99B	STAT1
114	STRBP	SHMT2	PPP2R3A	NCOR2
115	PPAN	RACK1	MIR99A	RREB1
116	RRS1	HIF1A	PPP2R5B	TUBB4A
117	ZEB1	ELAVL1	PPP2R3B	HIF1A
118	NFKB2	MIR491	PPP2R5D	RBBP4
119	PURA	TANK	CARHSP1	VHL
120	TFAP4	MYCBP2	NR2F1	TRAF6
121	KPNA4	EGFR	HIST2H2BE	BCOR
122	TRIM25	SMAD3	PHLPP2	PER3
123	SNRPB	UBXN10	MTCP1	CEBPA
124	EBNA1BP2	ANKRD55	ZBTB16	BACH1
125	SNRPF	JAK2	RREB1	MAPK3
126	TLX2	COL2A1	NCOR2	FOXO4
127	SNRPG	SERPINB2	RBBP4	MIR93
128	RRP12	IRF1	TUBB4A	FOS
129	MIR107	TFRC	VHL	ARRB1
130	HNRNPA3	FOXO3	PER3	HNF4A
131	TCOF1	SIRT1	MIR93	SMAD5
132	FBL	HSPA8	BCOR	ATF6
133	XRN2	HSF1	HDAC5	POU3F1
134	MIR30D	HDAC1	TRAF2	SKI
135	H1F0	MIR23B	CUL7	MIR107
136	NOB1	CLK2	SKP1	TFAP4
137	SURF6	MYOC	ATF6	SKP1
138	BYSL	HNF1A	NXF1	GNAI1
139	NCBP2	OCLN	BACH1	BRAF
140	SSB	DCTN2	RNF2	TGFBR1
141	MIR130A	MAP1B	GNB2	SKIL
142	FASTKD2	HSPB11	MIR141	MAP2K4
143	KYAT3	PXN	OBSL1	DCAF7
144	PWP1	KIF11	MIR200A	NOTCH4
145	DDX41	RXRA	TIAM1	NCOA6
146	SNRPA	TRIML2	MIR132	TSC22D4
147	MIR30A	CRK	PSMD5	SMAD7
148	LARP1	AHSA1	PSMB7	IKBKG
149	SND1	ENO1	MIR374A	PDPK1
150	LARP4	FOXD1	CUL4B	SMAD9
151	SNRNP70	MIR29A	OTUB1	MAP2K6
152	NOC3L	GATA6	PINK1	MIR15B
153	NOL6	PSMC3IP	MIR19A	EIF4B
154	PRPF19	ATF2	CTBP1	MIR100
155	REST	MIR138-1	CYLD	MECOM
156	RBM28	AHR	RAD21	SIRT1
157	METTL17	NOS3	GNAI1	MIR31
158	ZBTB11	ARID5B	PCBP2	PRDM4
159	MIR218-1	CEBPB	SDCBP	GMEB1
160	LARP7	SOX10	MIR15B	MIR132
161	DHX8	TGFA	MRE11	CCDC33
162	MIRLET7E	NCOA1	GNG12	PPP2CB
163	HP1BP3	WT1	ACTL6A	PKNOX1
164	DKC1	GAPDH	COPS6	ZEB2
165	LARP4B	AR	LGR4	MIR99A
166	SOX2	PDCD4	GATA4	TGIF2
167	UPF1	ATF3	ARAF	MBD1
168	BRIX1	NFKB1	MRAS	MIR99B
169	IFIT5	PPARGC1A	UBE2S	NCOA1
170	SRRM1	PPP1CB	TFAP4	MIR141
171	NOP2	IGF1R	SMAD5	DACH1
172	SRP72	FOXO4	UCHL1	MED15
173	NOP10	EZH2	JAK3	NFKBIB
174	KRR1	RAD21	GNB5	SETD2
175	RALY	ELANE	DDX19B	GSC
176	MIR196B	EPN3	TSC22D3	ACVR2A
177	SREK1	AGO2	HNRNPA0	ACVR1B
178	MEIS1	MIR433	MAP2K6	ZFYVE16
179	MIRLET7G	STAT2	MIR217	ZNF83
180	MIRLET7C	MIR193A	GNG4	GTF2IRD1
181	MIR660	PTEN	GNG5	CLASRP
182	DDX50	STAT1	ZFPM2	CRTC2
183	SF3B2	DAB2	TNIP1	PIK3R5
184	AATF	KRTAP10-3	GNGT1	MIR200A
185	TSR1	ARRB2	GNG11	HIST2H2BE
186	DHX36	FAM171B	GNG8	CARHSP1
187	IGF2BP3	PLK4	DLG5	PPP2R3A
188	RBM34	MIR34C	BABAM2	PPP2R5B
189	ZC3HAV1	NCOR1	UBR1	PPP2R5D
190	NHP2	GSTP1	MTHFD1	PPP2R3B
191	CASP8	E2F5	MIR802	PHLPP2
192	SNAI1	MIR145	DUSP6	MTCP1
193	TGFB1	GABRD	ARIH2	GNB2
194	PARP1	MCM3	MIR192	CUL7
195	MYC	MIR195	MIR107	MIR484
196	SMAD2	ITGB4	GOLGA2	MIR192
197	MRPL58	KLK8	GNGT2	DDB2
198	MZF1	CRY1	STOM	MIR19A
199	PPARGC1A	PSEN2	RNF168	SERTAD2
200	KRI1	MIR541	BCAS2	ATF7
201	MIR30E	FLT4	ETV4	JAK3
202	TRIM71	MIR451A	EPN2	GATA3
203	EGR1	RPSA	WRNIP1	FBXW7
204	NCBP1	KRT2	HLTF	COPS6
205	SNRPB2	MIR22	UBE2T	GNG12
206	SRP14	NUDC	PROX1	DUSP6
207	PHAX	NTRK1	SMAD9	SDC1
208	ILK	FAM107A	NCOA6	NKX2-1
209	ADRB2	PHGDH	MDC1	SOCS5
210	GOT1	ALX1	RBM3	MIR592
211	MIR25	FN1	ACP2	MRAS
212	FASN	GADD45A	EXOSC2	MIR217
213	ASS1	GATA1	MIR337	MIR337
214	EGR2	CST6	ASCC3	NR3C1
215	ERBB2	NR5A1	CDC45	NAB2
216	IFIT1	ITGB2	AGO2	ZFPM2
217	LRP1	ERBB3	DCAF5	SMAD2
218	NFKBIA	PPARG	SEMA3F	HMG20B
219	NFIL3	NFATC2	MRPS22	ATF5
220	NTRK1	FASLG	ZFAND6	EBP
221	NPM1	FGFR3	VPS37C	RPL37A
222	TCF3	MAPK3	VPS28	MIR10A
223	HSD3B2	RMI2	AGTPBP1	UBE2S
224	MIR363	FYN	NEK8	RNF2
225	NFYA	CHRNG	UBAP1	NXF1
226	MAX	PDGFRA	MED15	SOCS6
227	BPNT1	MIR320A	UBA6	AFG3L2
228	TNFRSF1A	HSPB1	ANGPTL3	SH3GLB1
229	MIRLET7D	WWP2	DCLRE1A	ARAF
230	STRAP	HNF4A	RFX1	CCDC14
231	MIR31	CTBP2	MAP3K5	PIP4K2C
232	WWP2	RARB	APC	IKBIP
233	ZNF746	MEF2A	CREB3L1	PLEKHO2
234	MEPCE	PDIA3	RBM14	APBB2
235	PATZ1	MIR423	SPIB	MAP3K10
236	DEFA5	DDX27	DYRK1B	GNB5
237	MIR143	MIR379	IRF2	GNG5
238	KLK5	FBLN1	DUSP7	GNGT1
239	AR	HDAC2	DUSP8	DUSP19
240	BID	TNF	DUSP16	GNG4
241	MAPK9	ALPI	MIR10A	GNGT2
242	VIM	FANCG	CREB3L2	GNG11
243	CCND1	DLG1	SDC1	GNG8
244	DTWD2	GRK5	IRAK1	DAPK1
245	PIK3R1	HSPA1A	FHL2	OTUB1
246	CASP3	E2F2	ETV6	DYRK1B
247	EPHA7	DLX5	MAP3K10	MIR122
248	ESR2	NEDD9	TRIP4	YBX3
249	MPO	LEF1	NKX2-1	DUSP8
250	ITGAM	GNMT	FBXW7	DUSP16
251	STK11	CSNK1A1	DNA2	DUSP7
252	HUWE1	MIR26A1	ING2	IRF4
253	CHUK	MIF	DUSP19	WWP1
254	IKBKB	MIR146A	MIR592	ERF
255	MIR661	CREM	DBP	ETV6
256	MDH2	MIR26B	CHD4	E2F4
257	MIR182	RRM2	NAB2	APC
258	PSEN1	MDK	IRF4	CTNNB1
259	ITGB1	PRKN	DAPK1	CTBP1
260	ITGA3	RBPMS	WWP1	RPS9
261	IL10	SAT1	YBX3	MDM2
262	IFNG	NR1H4	ATF7	SOCS4
263	IL4	SMAD4	ATF5	SOCS7
264	IL15	HSPD1	POU3F1	IL6R
265	IL2	MZF1	ERF	LRRFIP2
266	GSTM1	HEY1	MIR503	MED1
267	GSTM2	ESR1	MIR31	CEP120
268	HIF1A	IL2RG	CDC25A	NUFIP2
269	ENO1	MIR638	RAC3	CHTF18
270	CDK2	ESR2	PDGFRA	ACTB
271	H2AFX	PRKACB	NRG1	KLF4
272	HNRNPA1	CREB1	MAPKAPK3	MTOR
273	ROCK1	MAPK1	XRCC5	ARNTL
274	NDRG1	REL	RPL37A	GATA4
275	EEF2	RNF166	SH3GLB1	HIF1AN
276	EIF2S1	ASB14	CDC25C	ELOC
277	PABPC1	UBE2C	MIR122	MIR374A
278	SMAD3	AGRP	MIR484	MAP3K5
279	IVNS1ABP	STAT4	HMG20B	ETV4
280	RBM3	SRF	MIR296	PPARG
281	ETF1	GATA3	XPO1	MIR28
282	IL1A	ESRRB	MAVS	TRAF2
283	ACSS2	NR0B1	ROCK2	MYBBP1A
284	EZH2	MIR107	CCDC14	PARK7
285	POU5F1	FOS	EBP	MIR802
286	ITGA4	SIRT7	SOCS6	NFIL3
287	GSPT1	HNRNPA1	PIP4K2C	MIR214
288	SIRT7	CCND3	IKBIP	ATF3
289	RNPS1	MAF	PLEKHO2	FHL2
290	NIN	CCNE1	AFG3L2	TRIP4
291	CSNK2B	MIR15B	SOCS5	SPIB
292	UBC	CRKL	TGFBR1	XRCC5
293	POLD1	PIAS1	APBB2	TRIM24
294	ATR	E2F6	IL6R	GTF2F2
295	KLF2	E2F3	EIF2AK4	MDC1
296	MAGOH	SMAD1	MAP2K7	RNF14
297	NOP53	EREG	CAMKK2	NR2C1
298	XRN1	FGF13	DDB2	FOSL2
299	HDAC5	NR2F2	HHEX	ETS2
300	PRR11	GSK3B	TFCP2	PCBP2
301	POLR2A	LRP1	MKNK1	MED14
302	NDUFB10	E2F4	SKI	KPNA2
303	UPF2	MIR191	KIF22	NSD1
304	OAZ1	OXCT1	KRT8	TLE3
305	FBXW11	UBE2N	SERTAD2	ETV5
306	ILF2	MIR132	EFNA5	CREM
307	TRA2A	PHF8	RPS9	JMJD1C
308	CNTRL	CCNE2	PGF	SMYD3
309	SCLT1	PRPF40A	MCM6	NELFB
310	EXOSC2	TRIP13	SOCS4	RPA2
311	DNA2	MIR150	IFNGR1	SMARCA2
312	GSPT2	CHEK1	FGF6	UBE2T
313	IFI16	MEOX2	FUS	MED21
314	SUZ12	ELK1	TRAF3IP2	STAT3
315	RUVBL2	MEF2D	SOCS7	OBSL1
316	MOV10	ZBTB1	TAF11	BRIP1
317	ADAR	FOXA1	IRF5	POLR2K
318	CYFIP2	QPRT	SKIL	CEBPG
319	EXOSC10	CSNK2A1	TAF6	NR4A1
320	DXO	CCND1	TLR5	NUP98
321	PLEKHA5	TUBA1B	LRRFIP2	BLVRA
322	COPS5	MBTPS1	CHTF18	RAC3
323	CDC37	RPL28	NFKBIE	NFKBIA
324	NADSYN1	GRB2	PKN2	RFX1
325	SMG5	SLC25A6	CEP120	MIR505
326	DCP2	KAT2A	DUSP14	XPO1
327	DCTN1	ALDH3B1	HEXIM1	MAP2K7
328	SRF	FASN	NUFIP2	TRAF5
329	EWSR1	APOE	NOTCH4	DUSP14
330	HIST1H1T	ITGB5	TSC22D4	TJP2
331	KPNA2	VDR	DCAF7	PDGFRA
332	EDC4	CTNNB1	PARK7	HIPK2
333	TRAF6	GIP	MIR505	SF1
334	E4F1	FOXI1	FANCD2	RAD21
335	XPO1	CSNK2A2	MYBBP1A	BCL7A
336	RPRD2	DYNC1H1	FOSL2	CRTC3
337	IRAK2	ID1	RNF41	KLF6
338	TANK	HOXC13	ACVR2A	NDN
339	MIR192	ID3	PDP1	ZBTB25
340	MIR193A	DOCK2	MIR367	EGFR
341	AIMP2	GNAI2	EIF4B	IRAK1
342	RFX1	JAG1	DACH1	MIR367
343	GCLC	AQP1	MIR214	TAF3
344	ZC3H12D	HCK	POU1F1	MIRLET7E
345	PLAT	SIN3A	BTC	MAPKAPK3
346	MIR155	MIR155	MIRLET7E	UBR1
347	CUX1	CPOX	ATP6V0A1	CDC25A
348	NXF1	PGR	MECOM	TFCP2
349	CLDN2	PSMA3	ATP6V0A2	EIF2AK4
350	CLDN3	POU3F2	RXFP3	LEFTY1
351	MIR29C	RBL2	CCDC33	CDC25C
352	POU2F1	ST8SIA3	KPNA2	CAMKK2
353	STAU2	ARID3A	PKNOX1	MKNK1
354	RUNX3	CLK1	SETD2	ROCK2
355	PPP1R13B	ICK	GMEB1	FGFR4
356	HIRA	FGF8	TGIF2	KIF22
357	SMG1	PAK4	ZEB2	KRT8
358	TARDBP	ID2	PRDM4	MAPK6
359	SREBF2	PRDX4	MBD1	HLF
360	SNW1	FAAH	GTF2F2	TLX2
361	RPGRIP1L	RB1	GSC	GPC4
362	LSM8	TCF4	MIR28	FOXL1
363	PAX6	TUBB	ACVR1B	HNRNPH3
364	PLEKHB2	SMAD7	ZFYVE16	MCM6
365	CLDN6	SEC23A	GTF2IRD1	PBX1
366	TJP3	KDM1A	M6PR	HIST1H2BJ
367	CLDN8	BANP	CLASRP	BACH2
368	POU3F1	BCL6	ZNF83	ANG
369	MIR29A	CYP2C18	NELFB	CREB3L1
370	NKX2-1	MGMT	RPA2	POU1F1
371	CDH1	MIR382	PSMC3	CREB3L2
372	EXOSC4	FOSL1	EN1	ESD
373	CEP162	RHEB	TLE3	KLF17
374	ZC3H3	RFC1	RNF14	HIC1
375	HIST1H1E	NR4A1	ARNTL	IRF5
376	CTCF	RARG	TAF3	IL10RA
377	PATJ	POLI	TRIM24	SP100
378	KIF11	KIF2C	NR2C1	ARL6IP4
379	MIR29B2	PSEN1	NSD1	RPL13A
380	MIR28	U2AF2	MED14	MIR296
381	FGF8	RBBP4	ETV5	PLEC
382	HBB	CLTC	JMJD1C	FBXO6
383	EP300	DDB1	SMYD3	SSTR4
384	CNOT2	RUVBL2	FGFR4	GPR182
385	MIR139	EGR1	PSMD4	CMKLR1
386	MIR144	RND3	CREM	GBX2
387	MIR486-1	EHD1	NFIL3	MC2R
388	MIR885	CCT8	THRA	CEACAM1
389	MIR369	MCM2	SMARCA2	GRK5
390	TPX2	ADAM17	MED21	CEBPB
391	RUNX2	TNFRSF1A	BRIP1	CALU
392	CLDN4	CEBPD	SYK	MIR503
393	CLDN7	DLG4	TLX2	GRK2
394	U2AF2	ATP2A3	POLR2K	FANCD2
395	PARN	RNF38	HIF1AN	NR1H2
396	CAND1	AP2A2	ELOC	CUL4B
397	LNX1	NR1I3	ITGA4	PTPRF
398	SMG9	ADRB2	FBXO6	MIR425
399	DGCR8	OS9	ANG	VAPA
400	PRDM5	JUND	GPC4	PINK1
401	MIR421	ONECUT1	CEBPG	PTPN1
402	YWHAQ	ZBTB16	PLK1	SYK
403	DRG1	RNF19B	TAF10	RPS6KA1
404	NSA2	TAL1	IRS4	TLE1
405	CDX1	MIR148A	DVL2	SLC37A3
406	MIR493	NR1H2	CDH5	IL3RA
407	CLDN10	THRA	BLVRA	GOLT1B
408	MIR431	JUNB	GAB1	MAPKAPK2
409	NQO1	NFYC	RBFOX2	TSC22D3
410	GSR	NR5A2	CBLL1	RASGRF1
411	ITGB2	FOSB	NUP98	RASA4
412	ZBTB6	ERN1	SMARCE1	RASA2
413	POU2F2	TNFAIP3	AURKA	ATG12
414	NTRK2	ANKRD2	DDX54	RASA1
415	MIR186	IFNGR1	POU4F1	RASGRF2
416	MMP2	SKA1	ITGAM	UBXN6
417	POU3F3	TGFB3	TRAF5	KCNA3
418	GABPA	PPP5C	IL3RA	TNS2
419	STAT5A	SP1	HOMER2	PTPA
420	RANBP9	STUB1	POLR1B	ANKRD13A
421	FANCD2	APEX1	VAV1	MYCN
422	CD274	HNRNPK	HOMER3	TRIP13
423	CHD4	XBP1	KMT2D	TUBB6
424	MRE11	PGRMC1	RFX4	DVL2
425	XRCC5	BRD4	FCER1G	TOMM70
426	TOPBP1	NXF1	INSRR	ITGA3
427	MIR374A	PDGFRB	GAB2	PSMC3
428	BRCA1	FGFR1	HCST	USP8
429	SMAD7	CBY1	PBX1	CSNK1E
430	DCAF13	GLRX3	TLE1	UCHL1
431	LPAR6	RPS2	PAK2	PSMD4
432	FOXO4	CCND2	SF1	SMARCE1
433	RAD51	EEF1A2	BCL7A	EPHA2
434	NAT2	TNK2	TJP2	PDLIM7
435	MIR10A	43352	CRTC3	ASCC3
436	MIR100	TUBB4B	ZBTB25	DLG5
437	NFYB	SERPINA12	SUZ12	CRY1
438	HNRNPUL1	NOS2	FOXL1	FXR1
439	SRSF8	DAZAP2	CDC23	HDAC5
440	MIR10B	CFL1	HLF	HR
441	MTRR	DNM1L	FANCA	RBBP8
442	DAXX	SMAD2	PAK5	TAF11
443	APLNR	PPP1R16B	LRIF1	THRA
444	KAT5	FHL1	RPS6KA1	RASSF7
445	AHSP	NCOA3	HNRNPH3	TAF7
446	YY1	AKT1	LEFTY1	ITGA4
447	ATF2	XCL1	RASGRF1	CDC5L
448	MIR34C	CHRD	MAPK6	FANCA
449	BUB1	ODF2	GRK2	IRS4
450	CPT1A	SKP2	BUB1B	SFRP5
451	SELE	MACROD1	RBBP8	TIAM1
452	ICAM1	PCM1	PAK6	CRY2
453	ATF3	PDCD6IP	ANAPC4	AURKA
454	EGF	TRAP1	SRGAP2	CER1
455	BIRC5	GSDME	CTBP2	NOTUM
456	POU3F2	CDC5L	PDLIM7	HNRNPA0
457	BDNF	DBP	FEN1	GOLGA2
458	TFAP2C	VSX2	HIST1H2BJ	PLK1
459	AURKA	ICAM1	CDC27	SUZ12
460	SERPINE1	RUNX1	SETD7	PPARA
461	SLC6A3	CYP2C8	BUB1	ARNTL2
462	MAP2	IKBKB	CTNND1	GTF2E2
463	ABCC1	SLC51A	MYCN	FEN1
464	IDE	HNRNPD	TNFRSF1B	SETD7
465	PPP1R12A	CCL5	DIAPH1	KBTBD8
466	CENPE	PRKACA	YES1	MCM4
467	BUB1B	CDK6	TRIM13	CDC23
468	ARNTL	CSK	DHRS2	CCNH
469	ZWINT	LEPR	FARP2	SPDYC
470	MYBL2	MMP9	GTF2E2	BUB1
471	AZGP1	PRKDC	CDCA5	CDCA5
472	OIP5	ART3	MCM4	ANAPC4
473	TUFT1	RIDA	DET1	PKMYT1
474	KNL1	CDK4	NCAPG	ANAPC13
475	SLC6A2	MIR221	ESD	NCAPG
476	SPC24	CX3CL1	CCNH	CDC27
477	RCOR1	PAX2	SPDYC	DET1
478	KIF3A	CSF3	ANAPC13	MRE11
479	PCM1	HIST1H1T	CSNK1E	ARIH2
480	DSN1	AES	PKMYT1	RPL23A
481	RABGEF1	JMJD6	ARNTL2	PGF
482	SDCBP2	MSX1	EID1	AKT1S1
483	PHLDB3	SRPK2	RASA4	EN1
484	SP100	UPF3B	RASA1	EID1
485	HERC4	RAMP3	RASA2	SND1
486	HMG20A	KLF6	RASGRF2	BUB1B
487	NSFL1C	IL13	SSTR4	CDH5
488	APOE	PIK3R1	GPR182	PDS5A
489	PSMD9	DDX1	RPL23A	NEUROG3
490	SMC1A	SOX9	RECQL	TRIM13
491	CCHCR1	CSF1	SND1	RECQL
492	ATG4A	PRL	PHLDB3	EFNA5
493	EXOC1	MAP3K7	CCAR1	CTBP2
494	PHF21A	INHBA	NOD1	DHRS2
495	CCDC93	EPO	KLF17	FGF6
496	KLK3	IL5	HNRNPM	HNRNPM
497	HAUS6	KCNK18	PDS5A	PHLDB3
498	VPS50	CSF2	DVL3	CCAR1
499	ATF4	CSNK2B	MTBP	MTBP
500	PNRC1	MGEA5	BACH2	LHX2
501	CRK	DKK3	ASCC2	RAX
502	OCLN	PATZ1	CALU	RBX1
503	CRKL	FLNB	TOMM70	INO80E
504	HNF1A	IL10	EPHA2	DDA1
505	ATF5	FNTA	TUBB6	SESN3
506	ATF6	HDGF	MAP1B	MED26
507	ATF1	CDK5	TRIP13	NR5A2
508	PAK4	IL2	AP3B1	MED12
509	SDCCAG3	IL4	GRB7	POLR2E
510	CALCOCO2	FLT3	MIR425	MED28
511	CAVIN1	FBXL12	KBTBD8	PRKAG1
512	ATF7	ANGPTL4	XCR1	ABI2
513	SPC25	FHL2	CCR6	YES1
514	CENPH	PPP1CC	MATK	MAP1B
515	NDC80	FBXO6	USP8	XCR1
516	TSNAX	INHBE	TEC	TEC
517	MIR380	ATN1	EPB41L5	DVL3
518	NSL1	IL22	NUFIP1	AP3B1
519	MIS12	IL6	KIF5B	MGA
520	PKN3	IFNG	ZFPM1	GRB7
521	RPRD1A	SPI1	SNAI1	MATK
522	WDYHV1	IL12A	HIC1	FXR2
523	SRCAP	CDKN1A	GRK5	EPN2
524	MIR524	HBZ	MAPKAPK2	TNFRSF1B
525	SMC4	ASB9	IL10RA	ZBED1
526	AP2M1	SPRY1	PRKAG1	CCR6
527	ATXN2L	RELA	CEACAM1	EPB41L5
528	SH3RF2	GLYAT	NR1H2	STRADA
529	HLF	NKX2-5	SFRP5	CAB39L
530	MIR200A	PINK1	PTPN1	STRADB
531	MIR141	GH1	AKT1S1	EWSR1
532	FANCA	CUTA	CDC5L	NRG1
533	DAPK1	IL12B	MC2R	MLST8
534	DTL	CARHSP1	CMKLR1	METAP2
535	HUS1	LEP	GBX2	FBXO8
536	HNRNPA0	FGFR2	CER1	COL4A2
537	MCM7	HYOU1	NOTUM	DEPTOR
538	MIR93	RPL6	SP100	COL4A4
539	TUBGCP3	PTPRO	VAPA	COL4A6
540	CEP164	AURKA	FBXO8	FOXN3
541	COPS6	ZMYND10	METAP2	VWF
542	CENPA	PLSCR1	MLST8	LAMC1
543	PMS1	SARAF	ARL6IP4	LAMB3
544	FRS3	SLC45A2	ABI2	LAMA5
545	MIR185	RAB30	FXR2	VTN
546	AIRE	NR1H3	DEPTOR	LAMC3
547	CEP250	PRPF31	PLEC	CHAD
548	CREB1	KCNA3	RPL13A	RELN
549	MIR568	TP53	INO80E	TWIST2
550	ND4	ASCL1	PTPRF	ITGAM
551	EDNRB	RHOA	GOLT1B	GAB1
552	FOXO1	ADCK5	NOTCH3	APP
553	EIF4EBP1	CLPTM1	TAF7	TRIP6
554	NDUFA8	TGFB2	KCNA3	HHEX
555	MDM2	SLC25A10	SESN3	GAB2
556	ALB	FARS2	DDA1	INSRR
557	OSGIN1	FAF1	PPM1B	HCST
558	C5AR2	SUGT1	STRADB	VAV1
559	LSM12	ETS1	PSMD14	PNN
560	RUNDC3A	GATA2	ZBED1	LRIF1
561	GRIPAP1	FIGNL1	NEUROG3	HOMER3
562	VPS53	SLC39A1	STRADA	FCER1G
563	PMF1	MYBL2	CAB39L	HOMER2
564	CENPC	CEBPA	HR	PAN2
565	ATM	IFNB1	ATG12	KMT2D
566	PPP1CC	FAM124A	TWIST2	SH3GL3
567	INPP5B	MAPRE1	PTPA	RNF41
568	HSPA5	HAND1	UBXN6	TUBGCP3
569	MTOR	TGFB1I1	LHX2	ING2
570	MIR223	RALBP1	MRPS27	NUFIP1
571	CRP	DTX1	MAP3K8	ASCC2
572	MIR132	RUNX3	ANKRD13A	SOX5
573	MIR126	TERT	TNS2	ZFPM1
574	MIR410	NEUROD1	ZNF207	NEUROG1
575	MIR15B	HTT	RAX	MED6
576	NFATC2	TFAP2A	SLC37A3	PREB
577	FBXO6	LRRK2	SSR1	TTF2
578	CLU	ESRRA	EED	PACSIN3
579	CDCA5	PRMT1	RBX1	FNBP1
580	AHSA1	CAPRIN1	TNK2	CEP250
581	SENP3	DOLK	RUVBL1	TUBG1
582	MIR328	IL7R	CRY1	ZSCAN4
583	BACH1	KRT15	NOC3L	TLR5
584	CTBP1	CDX2	RRP12	BAG6
585	CTBP2	MAPK8	LYL1	KIF5B
586	HIC2	JUN	RPL36AL	SNAI1
587	MECOM	MIR302C	EWSR1	PSMC3IP
588	BACH2	MACF1	FXR1	HAUS1
589	ERBB3	NFKB2	DENND4A	ESR2
590	MCM2	GGT6	SH3GL3	DNAJB1
591	EVL	IRF7	POLR2E	NOD1
592	VCP	SLC1A5	TBX21	AP2B1
593	CDH13	BID	MED28	TRAF3IP1
594	ASGR2	PURA	MED26	KATNA1
595	CUL1	LAMP1	PAN2	PACSIN1
596	HNRNPU	BHLHE40	DGUOK	CUL5
597	LGALS3BP	RELB	NR5A2	ATXN1
598	EPS8L2	HNRNPA3	TRIP6	RB1
599	RICTOR	MAPK9	CRY2	VPS35
600	RPL5	JAK1	MIR328	SPRTN
601	NOP56	MRC1	BAG6	HSBP1
602	SPI1	NPM1	MED12	TRIM38
603	PSMC3	TFG	WNT11	AGO4
604	SSSCA1	LEFTY2	MGA	MCM7
605	RC3H1	MIR211	NLK	PAK2
606	TUBG1	XIAP	MAFK	PAK5
607	RAD21	SUMO1	PSMC3IP	PAK6
608	MUC20	PTPN22	PHF21A	MAP7D1
609	PCDHGA5	IRF2	NKX2-5	DGUOK
610	CUL3	MUC1	SOX17	MAP3K8
611	AARSD1	ATF5	BAMBI	DDX20
612	COLEC11	PCNA	ONECUT2	NKX2-5
613	EED	MRC2	TTF2	SRSF7
614	MAPKAP1	AGTR1	ATXN1	HNF4G
615	COMTD1	IL15	NEUROG1	LGR4
616	PDS5B	ADAM32	GTPBP4	RRP12
617	ELAVL1	LRRC32	AP2B1	GTPBP4
618	TMEM25	PTCH1	ALYREF	DDX10
619	AGO4	PPP2CB	CDK12	CBLL1
620	CEP76	MYLPF	MED6	NAGK
621	FAM187B	CPNE4	RASSF7	ARHGAP12
622	RPL11	INHBB	SOX5	SEC16B
623	DNASE1L2	CSNK1G3	IFT74	NUDT21
624	STAG1	FAS	IRAK2	CDK12
625	STAG2	MCM5	PREB	LUC7L
626	MIR217	IFNA17	DDX10	VRK1
627	ARAP1	IFNA14	ZSCAN4	MBD3
628	RREB1	TUBB4A	MRPL10	UBR4
629	MED19	IFNA16	L3MBTL2	SRGAP2
630	DLX2	IFNA5	MBD3	TPD52
631	LHX2	TRIM32	PACSIN3	NOC3L
632	TLE1	PRNP	DDX20	LBR
633	STOM	STAT5B	SALL1	ZCCHC17
634	SLC27A2	MYL9	CEP250	HMGXB4
635	PTEN	PIK3CB	TUBG1	MRPL10
636	JAK2	RXYLT1	TUBGCP3	IFT74
637	SOX9	IL24	HNF4G	NELFE
638	FGFR1	USP5	HAUS1	MACO1
639	FGB	FANCD2	ARID4A	NOP16
640	TBK1	DCN	EIF4E2	PHF6
641	OBSL1	IL23A	CUL5	MRPS22
642	ECT2	HLF	SPRTN	WNT11
643	MIR18A	THPO	FOXN3	L2HGDH
644	RASSF1	CIB1	TRAF3IP1	TNK2
645	MIR21	NFATC4	MBD2	PPME1
646	KIFC1	ATP5F1A	SSRP1	MRPS27
647	GRK5	FOXA3	DNAJB1	CTNND1
648	FUS	SMC4	PACSIN1	DIAPH1
649	HIST1H1C	HES1	TRIM38	FARP2
650	ALDH3A2	SCNN1B	FNBP1	ZNF207
651	PTMA	ETFA	PHF12	PPM1B
652	CDCA2	SCNN1A	GNE	SSR1
653	HADHB	EHMT2	ITGA3	BCAS2
654	RNF19B	CRIP2	APLNR	NLK
655	LATS2	MIR363	KATNA1	DENND4A
656	NUP50	CDK9	HSBP1	CNTRL
657	GLE1	AREG	AGO4	PSMD14
658	SP110	ZEB1	SEM1	NLRP3
659	KPNA1	BLCAP	NLRP3	RUVBL1
660	NUP35	HBEGF	CNTRL	SOX17
661	NEMP1	GNE	KLHL20	TRIM21
662	NUP210	TMEM150A	MCM7	EPB41
663	TUBB	NSMF	FLII	UPF2
664	MESD	SGK3	SMG5	RBBP5
665	RAPGEF3	CLSTN1	APH1A	MAFK
666	SPART	RAD50	SRSF7	ALYREF
667	NUTF2	MIR20B	MAL	BAMBI
668	AMFR	ARFGEF2	HIST1H3A	CRMP1
669	MIR27B	ACTR1A	NUDT21	SUPT5H
670	NUP62	VASN	WAS	EED
671	NUP205	LIF	MACF1	VPS37C
672	CRY1	ETS2	CCHCR1	PLD3
673	ING1	DFFB	RAPH1	ARFIP2
674	MIR330	CCT4	PFN1	TADA2A
675	CLK3	KLF4	VWF	APH1A
676	NUP188	NFYB	PNN	ARL6IP1
677	NUP43	CTTN	SUPT5H	CHD4
678	CERS2	GSN	WWTR1	ARRDC3
679	ANTXR1	CCT2	XRCC3	MEST
680	UQCR10	SMARCD3	DENND2D	DTX3L
681	IPO8	XPO1	LAMA5	HIST1H3A
682	FAN1	LUC7L2	HK3	KRT15
683	MIR27A	GPATCH8	COL4A2	MOV10
684	NFYC	IPO5	MYH10	ACTN4
685	EIF3E	MIR197	HES6	STOM
686	KDM2A	RNPS1	COL4A4	ANK3
687	DDX1	ASPM	LRRC28	KIF20B
688	TRIM28	PLEKHO1	ANK3	KTN1
689	ITGB8	MIR875	TRIM21	APLNR
690	TAF8	MIR205	TFEC	HES6
691	IPO7	DHX15	IVNS1ABP	MYH14
692	RPL10	NFIA	HDAC11	PLOD2
693	PCDHB5	SEC23B	FOXL2	CBX6
694	TOR1AIP2	MIR574	FOXB1	POLD3
695	MIR629	CXCR4	LAMC1	ONECUT2
696	ASB14	PCBP2	COL4A6	TFEC
697	DYNC1I1	LRP2	LAMB3	MACF1
698	UBL4A	OSM	LAMC3	KLHL20
699	SLCO1B1	MIR135B	VRK1	HK3
700	STRN	PBX1	VTN	NOG
701	BLK	STK11	RELN	RAPH1
702	NAT9	HNRNPAB	CHAD	MTREX
703	QARS	ATXN1	RBBP5	WWTR1
704	PKN2	HP	TLE2	SMG5
705	SDCBP	BHLHA15	KIF20B	XRCC3
706	MIR222	ORM1	LUC7L	BMP2K
707	PTPMT1	DLL1	UBR4	PFN1
708	SMURF1	DNAL4	SMO	CYLD
709	PCDHAC2	RPLP0	SIX6	RBM14
710	CUL2	DDX41	ZFP64	RPL36AL
711	MIR135B	GABPA	ITGA6	MYH10
712	MIR200B	CHUK	AKTIP	MEIS2
713	PCDHB11	TFAP4	NOG	RBFOX2
714	PCDH20	SRRM2	HMGXB4	MCCC2
715	PCDHB16	TMCO6	MYH14	LLGL1
716	CFTR	UBE2L3	LBR	BCKDK
717	MIR452	RCHY1	CD3EAP	ORC6
718	MIR26B	AQP5	NAGK	ORC3
719	MIR548B	HPCAL1	MTREX	PITRM1
720	MIR16-1	POLR2C	UPF2	HCFC2
721	CDK9	KPNA2	TPD52	MIR328
722	ZBTB16	SUZ12	ARHGAP12	IRAK2
723	MIR592	FKBP1A	KTN1	AKTIP
724	NCOA1	HSP90AB1	HCFC2	CCHCR1
725	CTNNB1	SLC3A2	NELFE	FOXL2
726	SGK2	HEY2	LLGL1	TLE2
727	NT5E	TRPV4	NDEL1	PSMD5
728	VASN	SIRT6	CBX6	SSRP1
729	PDGFRB	ILDR1	TNIK	TNIP1
730	SMC2	ERGIC3	ZCCHC17	HDAC11
731	GATA4	PRRC2C	DR1	CDCA3
732	SMAD1	KIF22	VPS35	RNF168
733	RCC1	TXNIP	DOCK1	SEM1
734	SAMHD1	AKAP9	NDFIP2	YME1L1
735	RUNX1T1	MAD2L1	MAP7D1	SIX6
736	PAPOLA	PKNOX1	ORC6	ZFP64
737	MIR574	COL18A1	ORC3	FOXB1
738	POM121C	NCOR2	NECTIN2	MRS2
739	PIAS4	PFDN4	MRS2	NES
740	MSL1	CSNK1E	TADA2A	GSPT2
741	SENP1	PBRM1	WASHC3	PAIP2
742	E2F5	RMND5A	CYP2S1	FLII
743	MIR191	VPS36	NES	MAL
744	THBS3	EID1	SEC16B	TAF10
745	DAPP1	SMARCA4	GSPT2	SREBF1
746	E2F2	IFIT3	PHF6	RNF19A
747	E2F7	GOT1L1	PLOD2	GCM2
748	MIR381	HAO2	EXOC5	DR1
749	MIR557	IL3RA	PPME1	LYL1
750	MIR374B	TLE1	CRMP1	NOTCH3
751	MIR497	MAP3K1	PAIP2	SART3
752	MIR15A	PPP2R2D	MACO1	RABGGTB
753	MIR519C	NID2	NOP16	MYO1C
754	MIR429	IL11	PAXIP1	IVNS1ABP
755	MIR200C	NCK1	IGSF8	EIF4E2
756	MIR579	MAPK6	MCCC2	GNE
757	MIR339	PABPC1	BMP2K	PHACTR2
758	ALDOA	CRYBA4	PITRM1	ABLIM3
759	PDX1	TGFBR1	CCDC22	MYL4
760	FOXL1	SNX5	BCKDK	IGSF8
761	ARPC1A	TCF7	RNF19A	NEK8
762	SCAMP2	ELF4	IHH	DENND2D
763	MIR206	HNRNPU	POLD3	TBX21
764	SLC38A10	TBK1	ELOF1	NPAT
765	HEXIM1	FOXF2	CDK5RAP2	LRRC28
766	MORF4L1	ARRB1	GNA13	CCDC22
767	GLI1	PAK1	EPB41	YIPF2
768	MYB	TP73	VTI1B	DBNL
769	MIR181C	SFN	MYO1C	PALM2
770	E2F3	IKZF2	ARHGAP35	ST8SIA4
771	SIRT1	LCK	MOV10	NDEL1
772	FOXO3	FGFR1OP	GCM2	TNIK
773	E2F6	NEDD4L	ITGA9	CDK2AP1
774	HSPA8	GEMIN4	CHRD	NCK2
775	PSMC3IP	ILK	SHC3	PAXIP1
776	LYST	ADH5	BLOC1S2	MBD2
777	MIR541	HABP4	ITGA8	MORF4L2
778	CHD3	MDM4	ST8SIA4	IHH
779	LRRK2	DCTN1	ACTN4	ZNF281
780	HDAC1	CENPE	NCK2	IMP4
781	ESRRB	CDKN2A	GALNS	MAVS
782	CHEK1	EXOC5	N4BP2L2	KMT2C
783	CHEK2	NDUFA11	CDCA3	N4BP2
784	DPEP1	IVNS1ABP	NUF2	PURB
785	ABL1	NECTIN3	MAD2L2	ARHGAP22
786	ANXA1	EMX1	ARFIP2	PPP6R3
787	CDKN2C	RPH3A	YME1L1	PCBD1
788	CREBBP	CPSF4	L2HGDH	CD3EAP
789	AP1B1	NOTCH1	ARL6IP1	AGO2
790	MAS1	PGLS	ATL3	OS9
791	NBN	AGBL2	MYL4	VTI1B
792	FECH	EPAS1	PHACTR2	N4BP2L2
793	HTR6	UBE2J1	ABLIM3	GALNS
794	MAEA	CTDSPL	ARRDC3	VPS11
795	CLTC	TPX2	PALM2	WASHC3
796	DDX17	CFDP1	MAD2L1BP	SDCBP
797	KHDRBS1	NKX3-1	DBNL	DICER1
798	CTSC	IL3	MYO18A	CDK5RAP2
799	AKAP8	FANCA	DTX3L	CYTH3
800	MSH2	SLC2A14	PKP2	MICA
801	HINFP	NOV	RABGGTB	CSNK1G2
802	TP53BP1	CTF1	PCBD1	PTCH2
803	FOXO6	KRT5	MICA	CSNK1G1
804	HSP90AA1	FOSL2	SART3	DBT
805	HSP90AB1	CHD4	CSNK1G1	ELOF1
806	RAD51C	LAMTOR5	CYTH3	GABPA
807	XRCC3	HDLBP	CSNK1G2	EXOSC5
808	DLX5	RRS1	PLD3	RHOU
809	LIG4	PTPRE	PTCH2	PKP2
810	APOB	HIST1H1D	KRT15	BLOC1S2
811	ESPL1	PDLIM2	PURB	NUF2
812	PPP2CA	ERP44	YIPF2	EXOC5
813	ARG1	STRAP	MAIP1	ZCCHC8
814	CP	BRCA1	RHOU	PDP1
815	BAD	ATF1	EXOSC5	MAD2L1BP
816	PPP1R15A	ETV5	MEIS2	MYBL1
817	CPS1	CTNNA1	MEST	ACTL6A
818	CSTB	ENSA	ATP2B2	ATP2B2
819	ACAT1	UBE2G1	DICER1	ATL3
820	DNAJB4	UBE2D2	OS9	NDFIP2
821	PGK1	DOCK1	TTBK2	MYO18A
822	HIST1H1D	DNAJB6	NPAT	EVC2
823	PRKDC	NFYA	ZCCHC8	GSK3B
824	ACTR3	CSTF3	DBT	MAD2L2
825	CFL1	LAMC1	VPS11	MAIP1
826	CTTN	FOXG1	RAD54B	ARL8B
827	FLNB	SMARCD1	CDK2AP1	VPS28
828	MCM3	MIR380	INTS5	INTS5
829	AMPD3	CHEK2	MYBL1	CHRD
830	HDAC6	IL6R	ARHGAP22	DOPEY2
831	MIR221	PROCR	DOPEY2	RAD54B
832	DDB1	CCDC88A	ARL8B	KLF5
833	SYNCRIP	UBXN7	FZD4	PPARD
834	TRAIP	RBM34	MORF4L2	TTBK2
835	CSTA	FTH1	ZNF281	STK11IP
836	NAP1L1	TPM2	N4BP2	RARB
837	TRAP1	GNAQ	IMP4	ZYG11B
838	KPNB1	RPL10	EVC2	ENO1
839	PIGR	VCL	KMT2C	RXRA
840	PSMC2	NPPA	PPP6R3	CDK2
841	TUBB4B	TLK2	STK11IP	RUNX1
842	CEBPD	ACTG1	ZYG11B	ISL1
843	DAPK3	ARHGDIA	AHSG	SIRT6
844	MIR122	CCDC51	RINT1	TEAD4
845	CCT7	NES	FZD5	SRC
846	MCM4	PLXNB2	MIR877	AHR
847	EEF1D	HK1	RDH11	DLX5
848	LRPPRC	PRKAA1	FZD8	MXD1
849	ARPC5	TSC22D1	CTNNBIP1	TGFB1
850	RPL22L1	ADORA2A	DDX58	IL1B
851	DHX9	LYN	CTNNA1	NTRK1
852	EIF4G1	TUBA1A	TRIM33	PTEN
853	CCT2	SHC1	CTNNA2	RPS6KB1
854	DDX3X	HAND2	TBL1XR1	TUBB3
855	G3BP1	CREB3	ACP1	PIK3R1
856	FEN1	ACTR3	GATAD2B	HSP90B1
857	HECW2	TH	TFG	FOXO1
858	TFG	MIR19A	RNF7	CDK4
859	ANKRD28	NANOG	PDCD10	CDKN1A
860	MSRB2	RREB1	TTK	PRKCB
861	CPNE5	FGR	COMMD1	PTGS2
862	EIF4A1	STIP1	SPOPL	IL6
863	COMMD1	IFNA8	CCDC47	TNF
864	PSPC1	ARF6	RPL18A	FN1
865	SSU72	IRAK1	NIFK	FGFR2
866	CDKN2AIP	INSR	CKB	TGFB2
867	SMARCA5	PATJ	BTBD9	SMAD6
868	AZU1	ACTB	UBAP2	FOXA2
869	NACA	GNAS	DOT1L	GNB1
870	NSMCE2	RAB5A	NIPSNAP1	TLR4
871	GAPVD1	BCHE	MCM3	XBP1
872	ANAPC4	ZDHHC23	MCM5	LRP2
873	MTREX	CNKSR1	BCDIN3D	TRIB3
874	PDS5A	YWHAZ	PRMT3	JAK2
875	WAPL	SSSCA1	MAP3K14	INSR
876	YBX1	P4HTM	ID3	ERBIN
877	MIR433	GAPDHS	COIL	NFATC2
878	ALYREF	HRC	CHAF1A	RUNX2
879	PHLDA3	TOMM40	MXD3	IKBKB
880	NPAT	CHRNA4	IQCB1	FLNA
881	H2AFJ	EP300	GORASP1	PPARGC1A
882	OLA1	FKBP4	TPTE2	PPARGC1B
883	CTSG	PIK3CA	RASSF8	PTK2
884	GNL1	ANXA7	PIM2	TGFB3
885	MIR367	NGFR	INTU	TOB1
886	SARS2	PSMD1	STIL	PPP2R1A
887	TOR1AIP1	DSTN	DAAM1	TFE3
888	ELK1	NEFH	NSFL1C	GNAI2
889	ASF1B	ACAD9	COPS7B	PLEKHO1
890	GSTK1	NDUFB8	HDGF	PPP2R5A
891	KIF2C	DLST	STK25	MAP2K1
892	PPP2CB	FNTB	TRIOBP	NRF1
893	PPP2R1A	NR0B2	KDM6B	CCNA2
894	VAV2	MYO1D	PDCL	CDC42
895	RPS8	MAP2K3	PFDN4	CASP9
896	BAG6	FDPS	MAGED2	ITGAV
897	RNF2	AP2S1	MCM10	CASP3
898	NEK6	MYH9	USP18	PRKCA
899	FBXW7	UTP3	TGM5	TH
900	TAL1	APPBP2	CRYBA4	LMCD1
901	RBM4	ADARB1	MPRIP	FYN
902	BRF2	OPRM1	SYNC	ITGA2
903	ASF1A	PRKCA	H1F0	PTP4A1
904	SPICE1	RAB1A	ZFAND5	ELK4
905	MIR484	ID4	SLC1A2	FOSL1
906	XRCC6	ENPP6	DCP1B	RAC1
907	HPS5	KCNA5	CHAF1B	MAP2K2
908	ATMIN	FANCC	PSMF1	EGLN3
909	FOXA2	HSPH1	STK4	ACACB
910	MIR195	PTK2B	CTU2	IL10
911	MIR26A1	ACTBL2	PAWR	IGF1R
912	MDM4	PRKCB	SRSF5	PCNA
913	GNA11	ARHGAP26	DTNBP1	TPR
914	LPAR4	DSG2	PCSK9	GNB3
915	IL24	CAMK2B	EIF4G3	RRAS
916	RAD54B	CAP2	HDAC10	DUSP5
917	IL7R	RIPK3	PBX3	DUSP10
918	SERPINB1	APP	CEP70	ZFP36
919	PFKL	DUSP14	RGS14	CITED2
920	PSMD2	CUL1	TCEA2	CEBPD
921	MIER1	CAMK2D	AFF4	SOCS3
922	HIST2H4B	CAPZA2	CCDC155	SOCS1
923	THSD7A	SCN2B	FNDC3B	JAK1
924	HIST4H4	GCDH	THAP7	CD44
925	CTPS1	SNAPC5	SPG7	EGLN2
926	MTA3	CAMK2A	ATN1	DAP3
927	USP47	CHKA	ADARB2	RORA
928	HNRNPH2	SLC5A8	ZNF638	PER1
929	YEATS2	DNAJB1	PAX1	NOS3
930	FHL3	RNF115	WDR74	EGLN1
931	OSBP	PTGS2	ECSIT	NRIP1
932	FOCAD	BMPR2	MED31	RHOA
933	BRCA2	ERG	ZFYVE27	ADRB2
934	HSPD1	EIF4B	PBX2	GABPB1
935	CXCL1	PBX2	TAB1	HSPE1
936	ATP2A2	UBE2I	CSF3	RPS6KA4
937	HSP90B1	HRAS	CCSER2	BCL2
938	PNKD	SLC2A4	RFXANK	INS
939	PLAUR	PTPRF	STAM	CDH1
940	CCT8	CHRM3	PFN2	MBP
941	SLC1A5	RGS3	PIP5K1C	AGTR1
942	HNRNPA2B1	ARNTL	HECW2	LMNA
943	COX2	SRC	IL13RA1	HSPA2
944	MTR	IQGAP2	MB	HSPA1L
945	ATP5F1A	NCK2	FGA	CCND1
946	CLASP2	ASIC1	WASF1	FAS
947	MIR92B	RASGRP1	BAIAP2	DDIT3
948	FOXI1	AS3MT	FLNC	RICTOR
949	PDZD2	RAPGEF2	ARPC1B	DCN
950	ACTBL2	ANXA4	AFDN	VEGFA
951	TAP1	GUCY1A1	MYL10	NOS2
952	STIP1	HAL	PFN4	NFE2L2
953	DNAJA1	PIK3CG	FLNB	IL1R1
954	POLB	ACTA1	SMC1A	ESRRA
955	FKBP5	MIR184	TSC1	IGF1
956	PHB2	MIR127	FBXO7	CLU
957	CHTF18	DNAJB9	PSMG2	NEUROD1
958	TMPO	KRT19	LRP5	IRS1
959	PC	SKI	PRPF19	IL1RAP
960	TCP1	NFATC3	DLL4	INHBC
961	MIR551B	AGT	DDI2	INHBE
962	EIF2S3	PIK3CD	CTSL	LTBP1
963	MYOF	CACYBP	CCNYL1	VASN
964	SSR3	PAICS	TMEM9B	SLC12A2
965	LTN1	SSC4D	2018-09-04	PI4K2B
966	IMPDH1	DOK4	ZNHIT3	UBB
967	LAMP2	GSTM5	CEP85	CRYAB
968	FANCG	IREB2	SMARCC1	LPL
969	SQOR	STAM2	ANAPC7	CREB3L3
970	CCT3	PGK1	MED23	PDX1
971	SLCO4A1	MAVS	CNTN1	ADRB3
972	PPP1R10	ABL2	KLF13	TLR2
973	PCNP	HNRNPL	KHDRBS3	ABCA1
974	IPO9	SYNGAP1	GATAD2A	SSTR1
975	TIMM8A	HSPA4	TNPO1	SSTR3
976	TOMM22	VHL	RBMX	VCAM1
977	CCDC124	MCM7	SOX7	ACSL1
978	CKAP4	PRKCE	ASH1L	PRKAA1
979	OPA1	ADH7	ZBTB11	RXRB
980	SERPINB5	SBF1	ENAH	RXRG
981	IMPDH2	EHD4	HERC2	ID1
982	ISLR	GABRR1	NSF	TFRC
983	RCN1	TWF2	NUMBL	NR1H3
984	HAX1	IPCEF1	PPAT	IGFBP3
985	NCLN	RPL3	SNAPC4	LITAF
986	COPE	RTN4RL1	TNFRSF10D	DDIT4
987	GPN1	ANXA6	SEC22B	EDNRB
988	UQCRQ	CORO1C	RAB3A	VIM
989	SF3B1	GJA1	TRIM22	PDGFRB
990	UBR5	PTPMT1	TMEM139	CAV2
991	PMS2	RPL12	KRT5	GPC3
992	CLCN7	DHRS1	NPLOC4	FGFR3
993	SF3A1	PA2G4	ARHGAP21	PTGIS
994	TNPO1	WASF2	DLG3	NR1H4
995	NCAPD3	ARID1A	SLC25A11	CALML4
996	SSX2IP	NRBF2	PRRX1	EML4
997	LAMP3	PSIP1	NUB1	ITGB1
998	ERBIN	MAPK14	MKL2	CSF2RB
999	COPA	SMAD6	SCRIB	ITGB3
1000	UNC45A	ATXN3	FBRS	PDIA3
1001	SLC25A13	FBXW7	DAD1	SDC2
1002	EXOC6	HSF2	ROBO1	GPC1
1003	VSIG4	DCX	XRN1	FDPS
1004	BCAS3	TNFSF13B	STX1A	RASA3
1005	AGGF1	HTR6	TMEM259	LRP1
1006	ZSWIM7	MAP2K4	FBXO5	SCP2
1007	KTN1	SH3KBP1	NUP58	SOX4
1008	CCAR1	PPP1R12A	EPHB3	RPS27A
1009	DNAJC8	ERBB2	FBXO43	MRPS18B
1010	RNF20	VCAM1	NUP107	PRKAA2
1011	CHERP	BAG3	SNX9	PDGFB
1012	RCN3	EVPL	BATF3	BIRC5
1013	GCN1	TYMP	SHKBP1	MMP3
1014	ERLIN1	IVL	TRPS1	NR1I3
1015	CLDN1	APC	LIN7C	KLF2
1016	PTP4A3	DVL1	LRRC47	VEGFB
1017	CEBPB	ATP5PD	STRN	SFRP1
1018	NFATC1	MARCKS	PILRA	THBS1
1019	RAD51AP1	GEM	INO80	MMP9
1020	STAT1	MFNG	MBD5	EGF
1021	TCF4	ACKR1	IL34	GPAM
1022	CEP128	MAML1	FAM120A	MMP2
1023	MIR214	INHBC	DST	SFRP2
1024	DDX5	PRSS23	CCDC51	ADIPOR2
1025	MSH6	LIN7C	SYNE1	ID2
1026	RNASEH2A	MAPK10	CLCN3	XIAP
1027	MIR802	LTBP1	CEP128	GADD45G
1028	CA9	WASL	SASS6	GADD45A
1029	SGO1	DBN1	LATS2	MLKL
1030	TERF2IP	PZP	MBD4	CDKN1C
1031	ATRX	AEBP2	ZNF655	CCNE1
1032	PPP3CB	NPR1	SMTN	MKI67
1033	MIR296	YWHAQ	AMOTL1	ANAPC10
1034	NELFB	PDZK1	WIZ	RAN
1035	RAD18	ZBTB38	GIGYF2	COL1A1
1036	FADD	CFTR	MAPRE2	MAFG
1037	NSD3	HIST3H3	CYTH2	VEGFD
1038	PFN1	NAP1L1	OTUD5	IARS
1039	CAB39	IRF8	ING3	FGF7
1040	H3F3A	HMOX2	FBXL4	DLAT
1041	MIR612	GPR18	FBXO4	FGF21
1042	HNRNPC	NRAS	SLC25A1	CSF1
1043	SWI5	CEP83	TRIB1	SPTAN1
1044	HMGXB4	PSMD2	INO80D	ADIPOR1
1045	MAPK8IP3	GNA12	SH3PXD2A	CD40
1046	DDIT3	ACTN2	USP6NL	TBXA2R
1047	CRYAB	XRCC5	WNT1	FBXO32
1048	RAF1	PPP3CA	SPATA2L	STK11
1049	HNRNPD	MIR495	IFIH1	AGER
1050	TRADD	HSPA9	ATG14	SESN1
1051	SOD1	PPTC7	ULK2	THBS3
1052	IRS1	XRCC6	ZWINT	COL1A2
1053	BCL2L11	CRYAB	TAF15	CRKL
1054	ETS1	LTBR	EPHA1	LAMA4
1055	BAK1	HDAC6	VMP1	SPP1
1056	KRAS	CNTF	ZHX2	COL4A1
1057	HSPA1A	PEX14	BAG5	THBS2
1058	PPARA	SCAF4	UVRAG	COL6A1
1059	BNIP3	ECT2	RIN1	COL6A2
1060	MCL1	IKBKG	UBE2Q1	COL6A3
1061	CTSB	PSMA2	DAPK2	LAMB2
1062	PPP1CA	ITIH4	EPHB4	LAMB1
1063	CTSD	PPP3R1	PWP1	HSPA5
1064	PROSER2	BAG6	CXXC1	HSPD1
1065	TGIF1	HPX	RNF141	STUB1
1066	KLF4	ELF1	EEA1	LIFR
1067	PMAIP1	FOXK1	CENPJ	PECAM1
1068	STAT2	PIK3R5	CD55	FGR
1069	MAPK13	SNRPA	MTNR1A	IRS2
1070	CTSL	MAPK11	S100P	BMI1
1071	PPP3CA	LHX4	TESK2	ACTA2
1072	CTSS	A2M	PYGO2	NDRG1
1073	CREM	MYO5A	BYSL	MAPK8IP2
1074	HIST2H2BE	S1PR5	TAF5	TLR6
1075	BBC3	IQGAP1	CBX8	FASLG
1076	MIR503	LSR	ZDHHC16	VWCE
1077	RTN4	MAPK13	UQCRQ	CDK9
1078	STAT6	PTPRS	GPSM3	BECN1
1079	ITPR1	JAG2	S1PR4	DNAJB7
1080	BCL2L10	NFE2L1	S1PR5	ESRRG
1081	MAT2A	CASP3	SUCNR1	F5
1082	RUNX1	ATP6AP2	GPSM1	SPARC
1083	CTSV	HSD11B2	BRCC3	ACTC1
1084	CTSH	FMOD	CEP152	CXCR4
1085	BCLAF1	MIR144	MAGI1	CALCB
1086	RARB	ITGB3BP	FAM110A	GFAP
1087	DDB2	RUNX2	NME7	MRPS34
1088	PRKN	PPP4R2	DNAAF5	MRPS23
1089	MIR451A	KLF2	CACNB4	HSPB1
1090	GIMAP5	LAMB1	ZFHX3	MYH9
1091	MIR34A	PPP6R3	SNX18	PLAT
1092	CREB3L3	PLXNB3	TAF12	OSBPL5
1093	MITF	KCNJ1	GOLGA3	COL3A1
1094	PPID	MIR206	MELK	HSPA9
1095	PPP2R2A	MIR182	NETO2	KEAP1
1096	CREB3	GSK3A	RTKN	HNRNPDL
1097	PPP2R5A	KLF12	TAF8	LTBR
1098	PPP2R5E	MIR454	SYT6	APLP2
1099	PIN1	ARF1	PSRC1	CBS
1100	CREB3L2	HOXB13	TFPI	RHOBTB3
1101	MYBL1	ABCC2	LMX1B	MSC
1102	ATP2A3	SEPHS2	POMGNT2	CCNB1
1103	CTSZ	MIR29C	BHLHA15	CXCL8
1104	SATB1	LMO2	OXR1	CAVIN1
1105	MIR148A	GRIA1	SYDE1	FSHB
1106	PPP2R5B	ACLY	WNT2B	MRPL51
1107	PPP2R2D	MIR760	FAM46A	MRPL47
1108	GLI2	NNT	GOLGA5	MRPL13
1109	RTN3	EFNB2	PRPF3	IDH3A
1110	PPP2R5D	RPS6KB1	WDR47	TALDO1
1111	PPP2R5C	NFIL3	PHLDB2	CDK6
1112	SF1	ADD2	SATB2	SAT1
1113	CREB3L1	SLC4A1	CKAP4	DLG1
1114	PPP2R3B	ARL6IP1	BRD8	MRPL4
1115	PPP2R3A	DBT	GNAL	IL18RAP
1116	HSPB1	FBXW11	WNT16	CCNC
1117	SQSTM1	NARS	ERCC8	TPM3
1118	GRB2	NRIP1	ASXL2	TNNI3
1119	YWHAE	FBXO33	HELZ2	TPM1
1120	EZR	TEAD4	MANSC1	ICAM1
1121	LIFR	ANK2	WNT2	MYH7
1122	RAC1	ROCK1	USP32	ABCC2
1123	G6PD	IFIT2	CTDSPL	ANKRD1
1124	MYH6	BLNK	ATG7	MRPL12
1125	IKBKG	MIR381	FSHR	FKBP5
1126	TIMP2	SRGAP2	BLMH	TRIM54
1127	NCL	IFIT1	TPCN2	TMEM206
1128	ANXA5	RPS6KB2	HIST2H2AA3	MRPL9
1129	S100A8	SLC39A8	FOXA3	M6PR
1130	GSTA1	FERD3L	NME4	IRF2
1131	ANXA2	CBX6	UBXN8	PROX1
1132	CAPN1	DDX17	SMN1	DBP
1133	ARRDC3	ABCC4	WNT6	DNA2
1134	LITAF	NOP56	FAM189B	ATP6V0A1
1135	ALDH3B1	IL7	PJA1	BTC
1136	STMN1	NDUFS3	GGA3	ATP6V0A2
1137	CLK1	DSP	DAZAP1	RXFP3
1138	TAGLN	MIR330	GEMIN8	IFNGR1
1139	ATG3	ERCC3	LRRC14	FUS
1140	HSPA4	MIR192	WNT3	HEXIM1
1141	UBE2C	VAV2	EAPP	PKN2
1142	MAP3K4	COMTD1	RNF20	NFKBIE
1143	GSTA3	SPATA5	JADE1	TRAF3IP2
1144	AKR7A3	KTI12	NDP	TAF6
1145	AIFM1	KIT	TRIP11	PHF21A
1146	PSAT1	STAG1	RABGEF1	DOT1L
1147	UGDH	EBNA1BP2	DCTN1	MCM3
1148	VDAC1	TGFB1	JMJD8	PRMT3
1149	CMBL	ANK3	HAUS6	MCM5
1150	GSTM3	SF3B2	FAM208A	L3MBTL2
1151	STUB1	MIR374B	FBF1	SALL1
1152	RAB5A	OPRK1	CDR2	ARID4A
1153	P4HB	PLAGL1	IFRD2	PHF12
1154	ABAT	COPB1	GTSE1	STK4
1155	RPSA	HSD17B4	INTS3	ZNHIT3
1156	HSPA2	MIR496	SEC16A	MTHFD1
1157	ALDOC	CPSF6	TBCK	SRSF5
1158	GAB1	CDK7	ASCL2	POU4F1
1159	SH3YL1	MIR378A	EPM2AIP1	DDX54
1160	GNAI3	MIR497	TBX2	POLR1B
1161	SORBS3	PFN2	SLC5A3	RFX4
1162	YWHAG	MIR186	SEC13	MED23
1163	YWHAH	TRIM38	CERS6	SMARCC1
1164	S100A1	MIR629	HIST1H4J	ID3
1165	LSP1	SDC1	MKLN1	SNAPC4
1166	TMSB10	NOG	TRHR	ZNF638
1167	PGM3	MIR891B	ENDOD1	RINT1
1168	S100P	SH3GL2	FAM118B	PRRX1
1169	GSTO1	ADAM22	PTH2	MKL2
1170	RAB1A	MIR568	TBC1D22B	RFXANK
1171	OSMR	MLKL	GRM5	LMX1B
1172	IRAK1	MAFA	WDR46	BHLHA15
1173	NFKBIB	TUBB3	PHC1	DDX58
1174	SDC1	LAPTM5	DLX3	FOXA3
1175	MCM6	DNMBP	BAG4	CCDC47
1176	SLC25A5	GARS	SERTAD3	BRD8
1177	ACAT2	RASSF5	CRYL1	C1D
1178	TWF2	RPP14	RETREG3	DLX2
1179	PDLIM7	MIR20A	AIRE	ARID3B
1180	GFRA1	NIN	CDC14B	TSHZ1
1181	CDCA3	TP63	ABHD17B	PBX3
1182	DNAJB6	MIR17	RPP38	GRIN2D
1183	MAGED1	BMI1	PLCD1	MED31
1184	TRIAP1	KDELR2	PLCD3	SLC41A2
1185	CLCN5	BGN	SCML2	HOXD12
1186	PLXNA3	PAG1	NACC2	BMP7
1187	PLCG1	NR3C2	GLA	WNT16
1188	MACROD1	BPTF	PLA2G4C	GPSM3
1189	PBLD	MYO19	PLA2G4B	PAX1
1190	PSMA5	GUCY1A2	MMAB	AMH
1191	P4HA2	PCBD1	NUP50	WNT6
1192	MCM5	IL5RA	AGAP3	BMP8B
1193	PSMA3	HLA-B	BMP7	NCOA5
1194	GALE	GUCY1B1	BRWD1	WNT2B
1195	UROD	MIR93	ARID3B	WNT2
1196	PDCD6IP	PRKCG	UBE2D3	WNT1
1197	YWHAB	MAP2K7	UBASH3B	WNT3
1198	GSTZ1	MIRLET7D	AMMECR1	TBX2
1199	TPT1	SMURF1	MLLT10	FZD4
1200	CCDC88C	LRRFIP1	WSB1	FZD8
1201	WIPF1	CORO1A	SLC35E1	MLLT10
1202	PPA2	PPP3CB	MIB1	FZD5
1203	PEBP1	CD274	GLCCI1	CTNNA1
1204	CUL4B	PIP4K2A	GRWD1	CTNNA2
1205	LAPTM5	MIR212	SCAF11	TRIM33
1206	GSTM4	MIR431	ANAPC11	CTNNBIP1
1207	STIL	IDH3B	MUL1	TBL1XR1
1208	UNC5CL	MIR223	RPL38	ACP1
1209	CNOT7	LOR	KLK5	DDX19B
1210	HAAO	KCNH1	NUP43	DCAF5
1211	RANBP2	HIPK3	TUBA1C	CITED1
1212	PNISR	GRM7	MAL2	ANGPTL3
1213	FKBP1A	RAI1	CBX4	PSMB7
1214	PSMD8	SMC2	DTX2	EXOSC2
1215	PSMD5	PRKCI	TRIM26	WRNIP1
1216	CAPZB	MIR554	CALCOCO2	RBM3
1217	UBE2G2	IL21	DTX3	CDC45
1218	PYCR1	MIR661	ARIH1	DCLRE1A
1219	TNK2	IL9	RNF181	BABAM2
1220	PSMD12	MAFG	COP1	ACP2
1221	PDE9A	USF2	TUBB4B	HLTF
1222	PSMA6	ECHS1	COPB2	UBA6
1223	TPD52	RYK	PATJ	UBAP1
1224	PHLDB1	DNA2	SNRPD1	SEMA3F
1225	AK2	NUDT21	SEC24A	AGTPBP1
1226	MLF2	MIR376C	CREG1	ZFAND6
1227	DOCK8	CEP128	SEC23IP	AREG
1228	NEK9	GPHA2	DBN1	HBEGF
1229	PANX1	NISCH	CARNMT1	ACADSB
1230	KCND2	ERBB4	DCUN1D5	MXD3
1231	ANXA11	RHEBL1	MSRB3	EPHB3
1232	TIMM9	ARRDC3	SLC25A22	RIN1
1233	SNN	HDAC5	DCAF6	CD55
1234	PLEC	HCFC1	AK9	EPHA1
1235	NANS	AKAP8	DCUN1D4	EPHB4
1236	CTSA	NUPR1	MPZL2	ZDHHC16
1237	SSH2	P2RY1	LACTB	FANCI
1238	ATG7	WWP1	SPICE1	SMO
1239	NASP	ITGA1	RNF138	RAD17
1240	PSME3	NMUR2	PMS1	TNFRSF11A
1241	SEM1	ITPR1	TRIM69	DLL4
1242	ARPC2	SIRT2	RNF10	TRIP11
1243	NAP1L5	BIRC5	TRAIP	HDAC10
1244	GMDS	NFE2	WDR59	WAS
1245	GPI	SPATA13	BMP8B	FSHR
1246	ASL	SMARCD2	ATP6AP2	NECTIN2
1247	SORBS2	RAPGEF3	NUDCD2	SHC3
1248	UCHL3	MIR18A	SPIN1	CYP2S1
1249	STK16	FAT4	DNMT3B	ARHGAP35
1250	PSMG1	PES1	RTCB	ITGA6
1251	DVL2	HTATIP2	AMH	ITGA9
1252	RPS2	CDKN1C	UBE2V2	GNA13
1253	PTPN2	MIR141	APPL2	DOCK1
1254	MAPK7	MIR99B	PRIM1	ITGA8
1255	PSMA2	ATP5PO	ADCY9	ATG7
1256	LSM5	MPP2	TRIM34	CNTN1
1257	FAM107B	WDR5	HELZ	CLIP3
1258	NDUFB4	INPP5K	LAMP3	GORASP1
1259	DYNLT1	LIG4	C1D	RBMS1
1260	RASIP1	HIST1H1B	CYP51A1	SATB2
1261	SAE1	UBE2E3	BIRC6	ZNF655
1262	MAP4	SLC17A2	QARS	SMTN
1263	HAGH	SERBP1	HNRNPC	COIL
1264	YKT6	ERCC6	RRM1	CHAF1A
1265	PSME1	DOK1	ZBTB12	MOCOS
1266	UBE2K	DARS	RPS25	NUMBL
1267	HSPB8	MAGOH	GLUD2	ANAPC7
1268	GALK1	RASGRF1	ADCY4	TNPO1
1269	HSPB6	AKAP13	PRPS1	LTA
1270	ATG4B	ARHGAP17	SEC61B	STRN
1271	C1QTNF7	PHOX2A	NUDT3	IL1R2
1272	MAPRE1	PSMA4	USHBP1	KIF14
1273	TIMM10	E2F7	NPY2R	KIF2C
1274	SRPK2	SEMA3G	RNF139	BAG4
1275	PSMD3	GRIA3	GAS2L1	CD5L
1276	ANXA10	ELL2	SLC25A16	COPS7B
1277	FAM84A	DACH2	LARP4	PSRC1
1278	ADI1	MIR183	DIS3	ECD
1279	TSTA3	HMGN2	HPX	TESK2
1280	STARD7	ASB1	DHCR7	TBPL1
1281	SF3B4	TAF6L	PKIA	TAB1
1282	ZMPSTE24	43166	USP28	MAP3K4
1283	SOAT2	SLC9A3	TRMT10C	TAOK2
1284	CPNE2	RASSF1	TRIM5	MAGED2
1285	FLCN	MIR30D	TMEM70	SNX9
1286	SRP19	ARPC4	ZCCHC6	CEP70
1287	PGM2	PLCB1	HOXD12	PIM2
1288	METTL21A	ACTR2	DLX2	DNAAF5
1289	PSMB4	NFE2L2	NCAM1	IQCB1
1290	CRIP2	GRIK1	ECD	INTU
1291	PSMB5	TARDBP	NRG4	CBX4
1292	CA3	DAPK1	SLC41A2	PFDN4
1293	UBE2N	CENPJ	TSHZ1	TPTE2
1294	HSPA1L	GNG11	PCBD2	TGM5
1295	CDK5RAP1	MOB4	MOCOS	CRYBA4
1296	EFCAB2	TNRC6B	TBPL1	CREG1
1297	SEC13	ESRRG	KIF14	MIR877
1298	RAB4A	RWDD2B	ZBTB5	CKAP4
1299	JRK	CRY2	NCOA5	PATJ
1300	SUGT1	PPP3R2	SYMPK	SH3PXD2A
1301	ACD	NCF2	GRIN2D	SNX18
1302	DLG3	ZBTB4	CARMIL1	CACNB4
1303	TTC32	NGEF	CLIP3	SLC1A2
1304	MUM1	BCL2L15	KIF2C	PAWR
1305	ECI2	NSA2	LTA	NIPSNAP1
1306	POLR2H	TGIF1	CD5L	SASS6
1307	DOHH	HIST1H2AB	RAPGEF1	TOE1
1308	TRIM69	CRYAA	PRKCI	NIFK
1309	TRAPPC2L	RARS	MAP2K5	MLXIPL
1310	COPS4	RNH1	SIPA1	CSRP2
1311	XPNPEP3	HIST2H2BE	COBLL1	ECSIT
1312	RPS12	ACTN1	PLXNA1	CCDC155
1313	GPC4	NFIC	RAD17	PCGF2
1314	SLC27A3	LANCL2	RBMS1	CERS6
1315	DPH2	SLC26A1	TOE1	TBC1D22B
1316	WBP2	CAP1	CD247	PLCD3
1317	ZNF428	GIGYF2	FANCI	PLA2G4C
1318	NDP	ARHGAP35	ICAM2	PLA2G4B
1319	UBE2Z	HINT3	SEMA3B	PLCD1
1320	XPNPEP1	NOP53	HIVEP2	IFNAR2
1321	SKP1	CCM2	TAOK2	TMEM70
1322	MAT2B	UBE2H	PCGF2	GATAD2B
1323	PSME2	SF1	MAP3K4	FAM110A
1324	MRPS10	TCF7L2	CSRP2	SLC5A3
1325	SLC35E3	ABI1	U2AF1	RETREG3
1326	SLC25A6	GNGT1	MAGI2	GOLGA5
1327	MDP1	MIR557	RCC2	YWHAH
1328	DDI2	CCT7	PLXNA3	FBRS
1329	TNFAIP1	EZR	SF3A1	JMJD8
1330	AGPAT1	SOS1	SYNJ2	SOX7
1331	PEF1	COX4I1	EPPK1	BTBD9
1332	GSKIP	YY1	PLXNB2	KHDRBS3
1333	TOM1L2	UBE2D3	CDC42BPG	NPLOC4
1334	DBNL	USP7	CHIC2	MMAB
1335	WDFY3	CLCN3	AK2	GTSE1
1336	PCP2	COL1A2	ZC3H13	ICAM2
1337	PAFAH1B2	ACP5	LRRFIP1	SEMA3B
1338	RAB2B	RASA3	RASSF2	PLXNA1
1339	PAIP2	METTL3	TCEAL8	RTKN
1340	COASY	ME3	CSDE1	CBX8
1341	PPIL3	IRAK2	CACNG1	TNFRSF10D
1342	TMIGD2	YAP1	CACNG7	NPHP4
1343	UBXN6	LMO7	ALCAM	TRAIP
1344	LYZL4	IL2RA	MLLT3	TAF12
1345	TMEM270	FUS	NPHP4	PTPRG
1346	SPIN1	MIR455	XPNPEP3	NCAM1
1347	TET3	LIFR	COQ3	PNKD
1348	FAM118A	SLC25A5	PREPL	CLPTM1L
1349	ZNF655	ROCK2	NOP14	HIVEP2
1350	CDK17	CEP57L1	SF3B4	RPP38
1351	ANKS1A	LFNG	PLEKHF2	HIST1H4J
1352	NUP107	ECM1	ZNF746	ZBTB34
1353	FOSL2	SCMH1	PKP4	MLLT3
1354	TBP	ATF7IP	CARM1	CSDE1
1355	CHMP4B	BAIAP2	CUL4A	ANKZF1
1356	NLRP3	MARK2	CNTNAP1	SGK1
1357	NUP133	CDH2	NLRP2	UIMC1
1358	NUP98	FAM19A4	RBM4	SGK2
1359	WDR45	LMNA	GOLGA7	AGAP3
1360	CLDN9	SMURF2	ZNRD1	ZWINT
1361	LYPD3	UFD1	IRF2BPL	PBX2
1362	TELO2	IFT57	LAP3	THAP7
1363	MIR34B	PSMC6	IPO4	OTX1
1364	MIR519D	MED4	MEFV	ZNF440
1365	ETV1	SSX2IP	NEK6	CBFA2T2
1366	ACTB	RAC3	UTP18	ZNF146
1367	NFIC	FAM213B	CLDND1	CENPJ
1368	NFE2L1	BRCA2	JPT1	ETHE1
1369	TFF1	HPRT1	DEDD2	RBMX
1370	FAM84B	MBD2	RBM22	RBM7
1371	GNAQ	GNG2	USO1	TRIM22
1372	JPH1	HAX1	NOP56	ZNRD1
1373	FASLG	OGT	CEP63	PHF10
1374	C17orf49	NEU2	ZBTB38	HIST1H2BB
1375	HOOK2	DAXX	EFTUD2	SMARCA1
1376	GLMP	FOXC1	ART3	PRDX2
1377	FARSA	NFX1	COLEC12	SLC4A4
1378	PIK3R4	IRF3	GATB	BTG1
1379	PGR	PLK2	RAD50	APOA2
1380	AKT2	CDC42EP1	DDX31	WNT10B
1381	CTSK	TTC30B	CCDC88A	BMP4
1382	WT1	PYCARD	GLYR1	BMP2
1383	RARA	DNAJA1	GTPBP1	GYS1
1384	STAT4	SPAG5	WDR36	GYS2
1385	MAPK11	SYNCRIP	METTL23	FZD2
1386	FOXA1	NMT1	RC3H1	TBL1X
1387	FLNA	SRA1	EPS8	APC2
1388	CTSO	BCAS3	MBNL1	CPS1
1389	GLI3	ST14	EIF6	ASB2
1390	CTSF	RNF2	TOLLIP	HADHA
1391	PPP2R2C	FERMT2	INSM1	HMGCR
1392	CREB5	MIR27A	KAT8	RGS2
1393	HMGA1	CSNK1D	PAPSS1	AGRN
1394	MIR24-1	MEIS1	RAE1	ATP5PO
1395	MIR1915	HDAC3	SMARCAD1	ATP5F1C
1396	PPP2R2B	MIR27B	DHX8	USP3
1397	CTSW	EFEMP2	IFIT3	SCD
1398	BCAP31	NEBL	ANKZF1	PSAT1
1399	MIR449A	COL1A1	CDKN2D	RNF125
1400	CREB3L4	ZMIZ1	RBM7	ZCWPW2
1401	BARD1	TIRAP	RACK1	KLF13
1402	PRKCA	MYLK	ITSN2	SERTAD3
1403	CHMP2A	GRIA2	ANKEF1	AIRE
1404	FLNC	AGO1	EXOSC10	CAV1
1405	EEF1A1	MIR33A	FOXI2	CDKN1B
1406	PCSK1N	TRIM28	DGKD	C5AR2
1407	KIF21A	DGCR8	TRIM32	NREP
1408	UHRF2	SAFB	MOCS3	ISG20
1409	IGBP1	PLS3	MRPS10	ITGA5
1410	ERCC2	ZNF324B	H2AFY2	ITGA2B
1411	PIK3CA	COBL	SRSF8	ITGAE
1412	GSTP1	TRADD	SNX14	ADA
1413	MIR425	TSG101	MBNL2	GPD1L
1414	SFR1	KHDRBS1	EMC2	SKP2
1415	POLK	PTPN21	KPNA4	JAG2
1416	UGGT1	KAT2B	TXNDC16	WFS1
1417	IL13RA2	ERG28	YAE1D1	MAP3K6
1418	PRKCB	HOOK2	EXOSC9	DCLK1
1419	S100G	SPP1	NSD2	MGAT4C
1420	YWHAZ	ATMIN	FOXN1	CCND2
1421	GH1	RFFL	ILF2	CCND3
1422	GAPDH	MOS	TRMT2A	PDK2
1423	S100B	KMT2A	OTUD4	PLK2
1424	KRT19	MIR324	MSI2	TNFRSF10B
1425	S100A14	MIR339	UNK	CTSL
1426	HTT	RPP38	RBM25	CYCS
1427	MSN	ZG16B	PTPRG	APAF1
1428	VASP	SOX4	RBM6	APOH
1429	PPP3CC	TIMM23	APPBP2	FBXO4
1430	BMF	EPHA2	MLXIPL	RPL18A
1431	UBE2L3	IDE	SLC16A7	CERS5
1432	HNRNPF	IL17D	WBP4	INSM1
1433	MYH9	GNG8	OSGEP	CDKN2D
1434	HSPE1	KLHL2	SLC30A4	ATP2B4
1435	RACK1	HOXB6	SNRPA	CSF3
1436	BFAR	HPS1	PNKD	IL13RA1
1437	RAB1B	MIR25	UBE2N	STAM
1438	PSMB3	PPP1R13L	NOL12	STIL
1439	NETO1	FOXM1	LUZP4	TFG
1440	PDLIM3	RASA1	NOP53	ID4
1441	SYNPO	SPC24	SENP3	UBAP2
1442	ZCCHC14	UBXN4	CCDC85B	CXCL9
1443	PDCD6	NCOA2	MPZL1	RNF7
1444	FAM111B	EVL	KIF1BP	CKB
1445	ATXN3	MIR134	RPL28	ALOX5
1446	PSMC5	CEP55	MPG	SPOPL
1447	BDKRB2	AMFR	CEP76	BCDIN3D
1448	SPRY1	TRAF1	PAFAH1B2	PDCD10
1449	SPAG16	HOXD4	TMEM184B	COMMD1
1450	ST13	MIR214	NME6	LRP5
1451	RPS6	ARL4A	TBC1D9	TTK
1452	PRDX3	RPN1	PRR11	ZBTB5
1453	TLN1	SPIB	NUDT18	NDP
1454	HSPA1B	CRX	POLR1A	SCRIB
1455	API5	TSPAN5	STRAP	SHH
1456	MED1	EPS15	BCL7B	DHH
1457	POU2AF1	BCL3	POLR3E	PCSK9
1458	IGKC	SORD	WDR48	NETO2
1459	KRT79	NOP9	SMNDC1	RASSF8
1460	PPP2R3C	ABCB10	FYCO1	ENPP3
1461	HBG1	VAV3	STRN4	ROBO1
1462	AKR1C4	NUP50	MPHOSPH10	HEXB
1463	AIF1L	NOTCH2	CCDC124	SLC25A1
1464	MIR518C	TRAF6	PRKRA	ITFG1
1465	FAM168A	HTR1A	U2SURP	MAN2A2
1466	LGALS1	WDR92	CLK3	COPB2
1467	TFRC	MAPK7	POLDIP2	LMF2
1468	DECR1	CITED2	DEFA5	POMGNT2
1469	SYNPO2	SNAI1	PPP1R7	GLA
1470	TMEM92	PSMD14	YARS2	TMEM245
1471	AKT3	PPP2R2B	MRPS35	KRT5
1472	CISD2	ACSL4	MTERF3	WDR46
1473	EYA4	COL6A1	LSM6	PRPF3
1474	ZNF426	MYD88	FASTKD2	RGS14
1475	ZSCAN20	TTC14	CFAP20	TCEA2
1476	GPKOW	MIR758	TRA2A	FNDC3B
1477	SCIN	MIR181C	NAA10	AFF4
1478	CPNE1	IL12RB2	POLA2	FAM120A
1479	CNST	CSF3R	NEIL3	EIF4G3
1480	TPRKB	MAGEB4	TUBA8	LARP4
1481	SERPINB8	IL4R	NRDC	NOP14
1482	TOP2A	KLF5	PMPCB	CD247
1483	KRT18	TXLNA	UQCC1	ING3
1484	APOA1	ARL13B	DDX28	WSB1
1485	DYNC1H1	RPGRIP1L	ANKRD17	ERCC8
1486	SLC2A1	TRAIP	RCC1L	FBXL4
1487	ACO2	IFT80	CLPX	PIP5K1C
1488	HOXC6	TNS2	RSRP1	TRPS1
1489	NR2C2	SIPA1L1	TMEM79	FBXO7
1490	AVEN	LCP2	TRMT1	PPAT
1491	LMNB1	TSPYL4	MYEF2	OTUD5
1492	ASNS	ANK1	RSL24D1	2018-09-04
1493	ATP5F1B	UBE2E1	FAM83H	TAF15
1494	HSPA9	STAM	FTSJ3	EPM2AIP1
1495	RAC2	ROBO1	NMNAT1	RAB3A
1496	HNRNPH1	HNRNPUL1	TSEN54	TFPI
1497	EPS15	CDKN3	RRS1	GRWD1
1498	AARS	HOXA1	PDE4DIP	SYMPK
1499	CLIC1	SBK1	NF2	ATP6AP2
1500	KRT8	NMU	PMVK	EPPK1
1501	CACYBP	EPHB6	NCAPH	LRRC14
1502	ILF3	HOXD13	KLHL22	PSMF1
1503	PRDX1	TOLLIP	RBM15	MAP2K5
1504	LDHA	GGA3	UBR3	CLEC7A
1505	TYMS	KIF1C	VSIG4	STX1A
1506	RPL9	KLF10	NABP1	SYNC
1507	RPL27A	CSF2RB	MASTL	VKORC1
1508	IMMT	IL2RB	PPP4R1	ZFYVE27
1509	RBM14	HOXA10	AGPAT2	RDH11
1510	GLRX3	HBB	GINM1	MB
1511	UBB	GNG5	CIRBP	BBS7
1512	ANP32B	PDK1	CLPTM1L	ALS2
1513	TALDO1	MGA	TOX4	F11R
1514	PRDX2	IL6ST	UIMC1	USP6NL
1515	PPIA	TMEM171	FAM103A1	CCSER2
1516	LDHB	LRRN2	ZIC3	APPBP2
1517	PHB	DMXL1	SENP2	SF3A1
1518	LMNA	RALGDS	FAM136A	SENP2
1519	RBMX	KPNB1	ZNF146	NKD1
1520	MYL6	MIR200C	OTX1	KLF16
1521	RPL13A	LDLRAD4	CBFA2T2	SYT6
1522	FARSB	TUBB2B	ZNF440	FXYD1
1523	PTBP1	ADD1	ZBTB34	APPL2
1524	FKBP4	MRPL20	ETHE1	BAG5
1525	HNRNPH3	IFT172	NKD1	ITK
1526	LYPLA1	DUSP8	PHF10	POLR1C
1527	RPS27A	ATXN7L3	HIST1H2BB	MBD5
1528	SRM	BIRC2	SMARCA1	DTNBP1
1529	SFPQ	GATAD2B	GAL3ST4	ASB8
1530	ESYT1	MSN	LIMD1	LGALS3
1531	PPIH	TMF1	ZMAT2	UBE2Q1
1532	SEC31A	ZBTB21	PHF1	VNN2
1533	RPS7	MIR200B	ITFG1	ALCAM
1534	SSRP1	SACS	POLR1C	LIN7C
1535	EEF1B2	RAP1A	CENPV	CEP63
1536	KRT1	MIR429	CDYL	LYAR
1537	RPL30	CDK8	BBS7	PTPRD
1538	TUFM	ATP6AP1	GALR1	PARP12
1539	NDUFS1	FAM84B	FPR2	SPCS2
1540	RAN	ANKRD28	GRIK5	ABHD17B
1541	RPS3	COL4A1	LPAR6	PELI2
1542	RPS27	EPOR	FXYD1	MAL2
1543	ATP5PO	MAL2	EEF2K	TRIB1
1544	KRT10	POU2F2	RNASE2	HELZ2
1545	TIA1	GNA11	RAI14	AHSG
1546	RPLP0	DAO	PSMB5	DAD1
1547	MTHFD1	PTH1R	EVA1A	SLC25A11
1548	PSMB2	TPM1	IL17RA	TMEM259
1549	TUBA4A	NET1	P2RX4	NSF
1550	AGFG1	MIR148B	LGALS3	SEC22B
1551	PRMT5	USP46	SUPT7L	SYNJ2
1552	DARS	MIR137	F11R	TCEAL8
1553	RPL36	SPSB2	VAMP1	WASF1
1554	RPL35	KAT14	TLN2	MST1R
1555	RPL7	PNPLA2	ITK	BAIAP2
1556	GNB1	NRG1	GNRHR	FLNC
1557	LYPLA2	BRF1	FPR1	PFN2
1558	RPS20	GNA13	TSHR	ARPC1B
1559	RPS19	PIK3R3	VAPB	AFDN
1560	NUDT21	MIR139	SINHCAF	FLNB
1561	CD2AP	SDC2	NCKAP1	MYL10
1562	KRT2	RFX1	MOB4	PFN4
1563	PTPN11	GNG13	SGMS1	TBC1D1
1564	PCBP2	PLXNB1	RFC3	RAI14
1565	HEATR1	CNTRL	INTS13	TSC1
1566	RPL3	PRPF19	TPT1	PRPF19
1567	RPS24	MTOR	GHRHR	MPRIP
1568	DDX6	SOS2	TIMELESS	ZBTB21
1569	PCBP1	SIAH2	VKORC1	ANKS1A
1570	MRPS23	KLF15	CPNE2	DMTN
1571	RPS5	UBTF	ARFGAP1	RASSF2
1572	VARS	CCDC113	LYAR	OSBPL3
1573	RPS14	UBQLN1	UQCR11	LATS2
1574	RPS13	DLAT	INTS10	TRIP10
1575	RAP2B	SERTAD1	ATOH8	EIF5B
1576	MYH10	PLK1	TFR2	ZHX2
1577	43354	NPHP3	PDS5B	NME7
1578	PSMD11	RPL13A	VEZF1	RNASE2
1579	TIAL1	SRPRA	SPCS2	TMEM9B
1580	TARS	P4HA2	MAN2A2	RWDD2B
1581	RPL8	COL3A1	PTPRD	COBLL1
1582	ITGA9	DOCK3	A2M	OARD1
1583	CLTA	DECR1	TBC1D1	CEP152
1584	RPS4X	SOAT1	GALNT6	CCDC51
1585	RPS17	MYL2	DPF2	CLCN3
1586	ATP5F1C	ELMO2	ORC5	AP1S3
1587	RPS3A	YIF1A	EDEM3	SLC25A32
1588	ACP1	FGFR4	ZNRF3	RHPN2
1589	MACF1	FBXO25	APLP1	LPGAT1
1590	RPL13	CNTN1	ZC3HC1	RARS2
1591	LARS	IFNK	MAF1	ZNRF3
1592	RPN1	IFNA1	BTBD2	FAM46C
1593	NDUFS3	MIR542	TBC1D17	FAM189B
1594	RPL21	MIR503	CHCHD6	MELK
1595	SYK	OXTR	KBTBD4	RGL2
1596	AFDN	MITF	RANBP10	RGL1
1597	MSI2	DSC2	SLC26A6	SMC1A
1598	TOMM34	DYNLL2	ZMYND19	CDR2
1599	PDCD10	TGFBR2	GMPPA	SNAP23
1600	EPN1	MIR224	VNN2	BYSL
1601	MBNL1	MIR216B	TSPAN5	DEDD2
1602	PAFAH1B3	CLN5	PCYT2	SETD3
1603	RPS16	MAGED2	THAP4	CEP350
1604	RPS21	AP1M2	UBR2	MKLN1
1605	SNRPD1	GCGR	ADAM21	STRN4
1606	HNRNPM	MIR425	GPATCH2L	DDI2
1607	PCMT1	TACC3	LOXL2	MTNR1A
1608	SEMA4D	RALA	OAZ3	ART3
1609	RPL18	RFNG	MFAP2	PLEKHM1
1610	DIAPH1	MIR384	CDK17	NTS
1611	PI4KA	PMPCA	RRAGD	TRIOBP
1612	DDAH2	PPP1R18	LUZP1	UQCRQ
1613	GTPBP4	MIR92B	ABT1	BRCC3
1614	YTHDF2	HAUS1	SLC38A9	TMEM139
1615	RPL22	RAF1	SNAPC2	IL17RA
1616	RPS9	RHBDD3	BTAF1	U2AF1
1617	IPO5	EXOC8	ATP6V1D	SUCNR1
1618	RPL12	NEUROG2	ATP6V1H	KRT1
1619	RARS	MME	ATP6V1F	IGKC
1620	AP2A1	TRIM27	TRAPPC4	GALR1
1621	RPL10A	SATB2	GOPC	TIMELESS
1622	RPL26	LDB3	PPP1R3B	LTBP4
1623	AP2B1	SAE1	PPP1R3A	EFTUD2
1624	PYCR2	HIPK2	EIF5B	PILRA
1625	RPS28	TBC1D10C	SEMA4F	KIFC3
1626	RPL24	DEFA1	CEP350	SRM
1627	BCS1L	HSPA12B	UBE4B	HAT1
1628	RPS18	CTSZ	TMEM59	SMN1
1629	RPL38	EPHA6	CHD7	CLN3
1630	SCRIB	SHE	SEMA4G	NOP56
1631	PPIL1	ZFP41	CLSPN	ENDOD1
1632	RAVER1	INPP5D	HYDIN	NUP50
1633	RPL7A	HSPBP1	CENPO	COP1
1634	THOC2	KDM2A	TRIB2	MSRB3
1635	DAZAP1	HMGA1	SEMA4C	ARIH1
1636	SMAP2	RPS6KA6	SEMA4B	RAB11B
1637	EIF6	IFI30	ZNF689	PRKCI
1638	ATP5ME	TSPAN3	FNIP1	ASXL2
1639	ZFAND2B	ADAR	MTR	TRHR
1640	ATAD3A	CHMP4B	CEP55	ADCY9
1641	MYL4	CDKN1B	C18orf25	MPHOSPH8
1642	RPS25	RAB3GAP1	PRICKLE3	FAN1
1643	HTR2C	NOXA1	TNRC6B	HECW2
1644	UPK1A	JUP	RAD52	TMEM56
1645	MIR197	DND1	BOP1	WDR74
1646	NFATC4	GRIA4	CNOT11	HIC2
1647	GSTA4	EEF2	PLEKHG5	ARFGAP1
1648	WNK1	ADNP	CXCL14	ANLN
1649	UBA2	ARHGEF1	CNOT10	SEC61B
1650	EIF4EBP2	FLNA	PPP1R15B	BAD
1651	DAZAP2	ZBTB17	RCAN1	ZIC3
1652	CSRP1	EPB41L3	PRRC2A	CD34
1653	PTPN14	MIR452	FBXW2	BMF
1654	EIF4A2	MIR217	TCP11L2	EMCN
1655	EYA2	NDUFV1	BORA	BAX
1656	SLC7A1	POU3F1	ASF1A	SOD1
1657	DOK4	PTPN6	RASSF3	BNIP3
1658	ST6GALNAC4	GNB1	CHPF	IL4
1659	MIR134	ATP6V1A	DROSHA	ANGPTL4
1660	SIRT2	OBSL1	DERL1	CHRNA4
1661	BEAN1	MIB2	TCOF1	CCR7
1662	PIGV	MIR34A	SKA1	CX3CR1
1663	LAMA1	SRPK1	TXNDC11	CA2
1664	TMEM126A	MIR450A1	COG4	CHRNA6
1665	FMR1	THAP1	HARS	IL17D
1666	DBR1	RBMX2	TRAPPC10	DAAM1
1667	PSMA7	UTP14A	CCDC59	ACAT1
1668	PRPS2	LUC7L	SHH	FGA
1669	PPT2	LLGL2	HEXB	SERPINF1
1670	CAMK1D	SF3A1	KCTD3	BCL11A
1671	NR2C2AP	MIR154	CANT1	FAM46A
1672	EXOSC1	DNAJA2	STARD13	COQ8A
1673	FAM189A2	FEN1	KATNB1	IL34
1674	AAMDC	EPHA1	ENPP3	KLF15
1675	ANKRD39	CDIPT	ZNF445	ACSL3
1676	RTF2	CSE1L	SLC25A32	LDLRAP1
1677	CCDC186	SP8	LMF2	CREBBP
1678	DPCD	RBL1	TMEM245	ASCL2
1679	AMOT	FOXL1	LIMA1	ZFHX3
1680	COPZ1	GPHN	RAB31	FASN
1681	ENOPH1	MIR31	RNF11	GINM1
1682	APOPT1	MIR346	ELMO1	SLC2A4
1683	ALG1	TTC26	ARL3	CC2D1A
1684	TTC1	ATM	ELMO2	ERO1A
1685	POT1	TLX2	LPIN3	GATB
1686	INIP	TBL1X	FAM53C	TXNIP
1687	RTRAF	CSN2	CPB2	CPT1B
1688	TERF1	ARHGDIB	DHH	CPT1A
1689	ERCC5	PATL1	COL8A1	ACADVL
1690	HSF4	TPM4	CDC6	PDLIM1
1691	AICDA	SOWAHA	CDCA8	CSRP3
1692	CST6	PNKP	KCND3	PYGM
1693	TUBGCP2	STK39	CDADC1	TNFSF11
1694	RAB5C	NF1	DQX1	TCOF1
1695	GNAI2	CHORDC1	DPP8	IFNG
1696	MIR502	RBMX	WASHC4	AMOTL2
1697	MIR501	CCDC124	ABCB7	GK
1698	GNAS	PAK2	MST1R	CCNG2
1699	SIN3A	FLNC	PNMA3	TINAGL1
1700	MIR17	TRIM54	APOA2	PROC
1701	MIR20B	EPRS	2018-09-08	DROSHA
1702	THRB	LARS	2018-09-11	FOXI2
1703	COMT	IARS	SEH1L	CD68
1704	NCF2	POU2F3	ADH5	RIMS2
1705	GNAI1	CNOT3	EXT2	DBN1
1706	RASGRP1	HOXB4	GAS8	LIMA1
1707	ITGB3	EXOC6	PRMT6	APLP1
1708	DEDD	TNFAIP8	DMTN	F10
1709	DPYSL4	MIR30E	ASPM	SERPINB5
1710	JAK1	ECD	TTLL5	SLC22A5
1711	GNA13	IFIT5	BRPF1	ATN1
1712	PELI1	RET	MSH5	HSD11B1
1713	SELENBP1	FANCE	CHD1L	GCLC
1714	PLK3	QARS	SMYD5	HERC2
1715	LASP1	EFNB1	OSBPL3	TRAPPC10
1716	CRYZ	NEIL2	ANKS1A	ENAH
1717	GNA12	MPP1	ZBTB21	GIGYF2
1718	RASGRP2	NUP107	RHPN2	RPL38
1719	ASB13	CDR2	PPP1R14A	UBASH3B
1720	FNDC3B	CKAP4	DOK1	TUBA1C
1721	PLSCR4	GCNT1	KIFC3	PPHLN1
1722	ARL13B	MIR30A	CHD2	F2
1723	PLAC8	CD55	RAB11B	USO1
1724	UBE2I	MIR130A	DDX18	FAM83H
1725	TNRC6A	CMTM5	RPS24	CPM
1726	ITGA2B	MAPK12	PRMT2	RABGEF1
1727	PLCG2	GPRC5B	DCP2	PLXNA3
1728	CDKN2A	PSME3	TUBA3C	SEC16A
1729	KYAT1	DVL3	EXO5	FEM1B
1730	STAMBPL1	METTL6	AKIRIN1	SEC13
1731	PTPN1	MPP7	CYB5R2	PIK3C2A
1732	ARSA	SLAIN1	MYO1D	TRAPPC4
1733	ADAM15	TAF9	SNAP23	LRP10
1734	NME4	VWA5A	HIST1H2AC	EEF2K
1735	SCP2	NBR1	OR10G4	PHF20L1
1736	NFATC3	BUB1B	OR2G6	BCAS3
1737	PI4K2B	TRRAP	OR2M7	IFT20
1738	SEMA4G	BLOC1S6	OR4D1	SLC30A4
1739	NIF3L1	FKBP15	OR52N4	S100P
1740	PCMTD2	ERF	OR2B2	GDPD1
1741	CAP1	CIITA	OR2H2	MANSC1
1742	EHD1	MRPL15	OR2L2	KLK5
1743	METTL8	GAS2L1	OR2W1	ADAM21
1744	GALT	RNF126	OR2J3	TSPAN3
1745	SIGLEC5	TACC2	SETD3	TPCN2
1746	USP32	SEC14L4	SPATA7	DDX31
1747	C4orf33	GPD2	MAPKAPK5	NPB
1748	HDHD3	EXOSC1	ALS2	INPP5A
1749	BIRC2	MAPK8IP2	KIAA0100	HBM
1750	CARD14	CHD3	CYB5B	EAPP
1751	CLN3	TBC1D2B	GAK	PRMT6
1752	AMDHD2	GMPPA	MESD	PDE3B
1753	METTL15	COPA	BHLHE41	ALB
1754	PLSCR3	UBR2	ANLN	RANBP10
1755	TINAGL1	GHR	SNN	CIART
1756	SEC24A	CLP1	UHRF1BP1	TET1
1757	MTG1	XRN2	AIMP2	GATAD2A
1758	GPSM1	GNAI3	TRIP10	GHRHR
1759	GLYCTK	GRN	FOXK1	YY1
1760	ETV4	COPG1	LIN37	PON2
1761	MIR142	DNM2	AOX1	NPY
1762	UBXN1	GNAI1	RPS4X	IMMT
1763	CD99	HNRNPR	VSNL1	VDAC2
1764	CRMP1	LRP10	GMCL1	NDUFV1
1765	MAD2L2	NAGK	GORASP2	AKAP12
1766	CYB5R2	LINC00526	SCLT1	HSDL2
1767	M1AP	FAF2	CDC37	MAPK14
1768	MORN3	ZNF440	SSBP4	CTTN
1769	DTX2	ADCY3	USP22	MSN
1770	MBOAT1	FGB	PTPN21	MYL7
1771	OPTN	DHX9	RAB4A	ETS1
1772	MIR323B	RHOQ	MPHOSPH8	SIK1
1773	FYN	PRPF8	LTBP4	AJUBA
1774	ALAD	ICAM4	RAB2B	NCF1
1775	SIRT6	SBSN	KLF16	DEDD
1776	ABCC5	GTF2I	KCTD9	GATA1
1777	MIR320A	DVL2	NUDT5	MUC13
1778	REL	DLX1	CPVL	MLYCD
1779	MYD88	RPS6KA2	PRRG4	TF
1780	TLR2	APH1A	ASB8	OR10G4
1781	GK	HSPG2	EIF2B2	OR2G6
1782	TNIP1	TESK2	SYTL1	OR2M7
1783	MAP2K2	43346	ATG4D	OR4D1
1784	DCN	MEPCE	ATG4A	OR52N4
1785	DEDD2	SNX19	ATG4B	OR2B2
1786	GLS	SORBS3	YPEL5	OR2H2
1787	MIR19A	NECAB2	CLEC7A	OR2L2
1788	MAP3K7	RTN1	HIC2	OR2W1
1789	CYLD	RSPH9	NDUFV3	OR2J3
1790	RHEB	MIR410	PPID	LRRC47
1791	NFAT5	MET	POC5	SHKBP1
1792	PCDH7	ELF3	RSPO2	SP3
1793	BGN	PTGES3	ST8SIA3	GPR39
1794	SEC61A1	CTGF	ELP3	A2M
1795	BDH1	OSBPL5	APOH	SERPINA1
1796	ITIH2	CHGB	ARL6IP6	NPM1
1797	SMAD6	TBPL1	BEND3	ADCY1
1798	B4GALT1	MAST3	RAB33B	CFLAR
1799	ACP2	ZNF117	WIPI2	NFIC
1800	AGO2	ATP5MG	CBX5	CA1
1801	EFNB2	ACAD8	CDCA4	EDNRA
1802	NEK7	TWIST1	HAT1	PIN1
1803	LNPEP	MIR421	DBF4B	NEFM
1804	PLXNA2	EPN1	CD274	NSMCE4A
1805	ABCB6	ERO1A	EDC4	TRMT6
1806	FLT4	GLB1	MAP3K13	TSPAN5
1807	IRF5	TRAF2	NOLC1	EHBP1
1808	NEO1	MIR802	CABIN1	LEP
1809	HSPA13	CALM1	CYTH1	KAT2B
1810	TAB2	CDX1	MANBAL	HDAC3
1811	SEMA4C	AGAP1	CYTH4	USP7
1812	MTX3	GNB3	PELI2	APOE
1813	RAB18	SPTAN1	CBARP	BCL6
1814	GUF1	CPNE7	GTF3C5	TPRA1
1815	DAG1	MYO1B	RFC4	SMARCA4
1816	TAB1	SPTBN1	PPP1R21	ZNF148
1817	TAMM41	PIK3R6	PARP12	GNAL
1818	DDX19B	NEDD4	ZNF550	APEX1
1819	XIAP	IRF5	BET1	SMARCB1
1820	CARM1	TBL2	TMEM173	NAMPT
1821	BIRC3	PAX8	TWNK	TSG101
1822	IRF3	PPP3CC	IFT20	UBE3A
1823	RB1	KLF13	RECQL5	HMGB2
1824	HNF4A	IL15RA	AP1S3	TAF9
1825	CASP2	CREBBP	CENPA	CEBPZ
1826	GABARAPL1	C5AR2	NUP37	MNDA
1827	GABARAPL2	NDUFA4	MEAF6	TMEM30A
1828	CFLAR	RRAS	ZC3H8	TMEM63B
1829	TRAF2	LATS2	CLN3	CHRND
1830	PARK7	GCM1	NSMCE4A	TCTN2
1831	PELP1	IL10RB	GFER	RNF139
1832	CCDC59	ARPC5	ZFYVE19	TMEM199
1833	APEX1	SUPT16H	MAPT	SEC22A
1834	CASP7	KCNIP3	NUP133	S1PR4
1835	NGFR	PREB	PPHLN1	GPSM1
1836	APAF1	SDK2	FAM46C	S1PR5
1837	CPT2	MIR222	TRIM36	CBARP
1838	IRF7	ZAP70	CHRND	VAPB
1839	HBS1L	NEK6	STMN4	GOPC
1840	TLR3	ACTN4	CBR1	OSBPL8
1841	PIAS1	SMARCB1	TPRA1	PLD1
1842	CASP6	BCL10	ALKBH2	2018-03-06
1843	CD3D	RAB6A	LIN54	PCDHGA5
1844	CASP1	SNX6	CTDSPL2	NDUFB6
1845	NR1H4	STK38	CARD6	DERL1
1846	RIPK3	TLR4	SIVA1	MICU2
1847	CTNNA1	RAP1B	ASB6	PTPRO
1848	ANGPTL4	TRAF3	ESRP2	CLDN6
1849	HRAS	POLR2A	SNX13	MC4R
1850	RALGDS	FLI1	METTL15	LDLR
1851	CASP4	GATA5	GZF1	SNX13
1852	PDIA6	FOXP3	PPIL4	QPRT
1853	HBP1	VAV1	NAPA	NDUFS3
1854	BLM	CYTH4	TRMT112	TRMT1
1855	ITCH	COPS5	BCAT1	ACACA
1856	GZMB	TDP2	SRM	RBPMS
1857	RYBP	CDC37	ABLIM1	TMOD1
1858	CD3E	TPM3	QRICH1	RRAGD
1859	INPP5A	RBM45	DNAJC9	ATP6V1H
1860	ERRFI1	SRRM1	TRMT6	ATP6V1D
1861	TSC22D3	NRF1	DDAH2	ATP6V1F
1862	MAP1LC3B	SF3B4	SBF1	SLC38A9
1863	PRKCI	AKIRIN2	RAB3GAP2	EXT2
1864	VPS45	NDC80	ST5	CCT2
1865	GLCE	TUBGCP3	BCL11A	SLC6A8
1866	GMNN	PAPOLA	SLK	TK1
1867	EIF2AK2	ARHGDIG	CLDN2	CUL4A
1868	CASP14	SETX	TJP3	KPNA4
1869	ATAD2	SRSF9	CLDN6	CCNE2
1870	NOD1	JDP2	TET1	RAB32
1871	IFT57	NCBP1	APBA3	ADIPOQ
1872	SRC	NOS1	TARSL2	VIPR1
1873	PLIN4	PTMA	HSD17B6	HMOX2
1874	MLKL	PROX1	PI4KA	P2RX4
1875	BAP1	KLF1	CCDC107	CDC6
1876	BIRC6	CDCA5	GPHA2	SLC2A2
1877	RNF34	VARS	KLC4	ADCY4
1878	CLIP3	EFNA3	CEP192	CTGF
1879	FIS1	PTK2	UBL5	NUB1
1880	CD247	TADA3	LRBA	SELPLG
1881	TFCP2	ADAMTSL5	COG6	VCAN
1882	HIP1	FOXB1	UBE4A	SELE
1883	GMEB1	PAK3	VWA8	PODXL
1884	TOPORS	COL8A1	EPN1	RARA
1885	MIR532	SELENOM	FEM1B	FPR2
1886	MIR654	NOTCH4	DEAF1	MIR21
1887	PLA2G4B	STYX	ABCF2	POLDIP2
1888	KLK9	LIMK1	FATE1	ZNF473
1889	DUSP1	PTF1A	SUSD4	E2F6
1890	IL1R1	SCX	STRN3	CTSG
1891	ALOX5	FNBP1	UPK1A	EEPD1
1892	HIST1H1B	CAMSAP1	PCDHGA5	AHNAK
1893	CXCL2	TRPS1	PPP4R4	PRRC1
1894	KDR	SHARPIN	SEC22A	FARP1
1895	IGF1R	LIMD1	ATL2	CYHR1
1896	TRAF3	PTPN23	DLX4	PRDM10
1897	MIR210	RND1	EPS15L1	TAF5
1898	NIT1	SH3BP2	LENG1	NFYC
1899	PTK2	ZBTB10	GLYCTK	QARS
1900	EVX1	MCM6	RGL2	STAT4
1901	CBL	RAB3IP	RGL1	RND1
1902	MIR150	SIK2	DIAPH2	ARHGAP5
1903	MET	RABL3	OARD1	CYTH2
1904	FLT1	ING2	CFAP97	GRM5
1905	IFNAR1	KCTD1	DIEXF	FPR1
1906	IL2RA	DDB2	WAPL	TSHR
1907	NR2F2	HERC5	FBXL14	BIN1
1908	FGFR3	CDCA2	NCAM2	GNRHR
1909	NRAS	HMGCL	GIT1	DDX3X
1910	IL6ST	DNAJB5	JADE3	PDE4DIP
1911	MAPT	SUB1	MIPEP	DLX4
1912	IRS2	IL13RA2	KCNJ2	MECP2
1913	CSF2RB	PLEKHB2	KMT5A	SUMF1
1914	AGER	MIR10A	BICD2	ZNF444
1915	PRMT2	ITSN1	STX12	PTH2
1916	PECAM1	SH3GLB1	ANAPC16	TGFBR2
1917	FCER1G	DLL4	MAPK8IP3	FAM118B
1918	GNG2	PALLD	KCNA4	ABLIM1
1919	HOMER1	COX3	RWDD2B	DHX15
1920	PDGFRA	SNX9	NEK2	NME2
1921	RRAS	PACSIN1	DCPS	TCF7
1922	ARAF	USP12	EHD4	RBL2
1923	MAP3K5	ATG7	MAGEF1	CBLB
1924	EPOR	PELI1	TOB2	NMI
1925	KIT	TRIB3	CHMP4B	PRKACB
1926	CSF2RA	MARK3	BCAS3	ADAR
1927	FGFR2	TLR2	DTL	MXI1
1928	FGFR4	HMG20A	UFM1	NCL
1929	TRAF5	APBB1IP	TXLNA	INSL5
1930	HCK	ARPC3	UBE2E1	CFD
1931	VPS11	MYSM1	EVI5	RLF
1932	CBLB	C16orf58	B3GAT3	DAB1
1933	CHAF1A	TAF15	MARK1	TUBA1A
1934	SYNM	EEF1AKMT3	PLEKHM1	SLC25A30
1935	GNG5	COMMD8	RAB11A	MIR155
1936	GNG4	ARPC2	DENR	PDZK1
1937	EPHA2	INTU	SNAP29	SNX14
1938	INPP5D	FBXL21	FGD6	HDAC4
1939	LAT	NCOA4	STXBP5	LGALS1
1940	ABI1	FADS3	LPGAT1	DLD
1941	EML4	NEDD8	RARS2	CCNT1
1942	JAK3	DNAJB2	STK24	GK3P
1943	PBX1	RAC1	STXBP6	LMF1
1944	DOK1	HNF4G	PCGF3	GAR1
1945	TYK2	BMPR1A	CKAP2	NCOR1
1946	PDPK1	WDR44	LDB2	ATF7IP
1947	HCST	CHN2	ECI2	NUP62
1948	RRAS2	DIP2A	NTS	MPZL1
1949	ATP2B1	DMWD	NAPB	MEF2D
1950	CDH5	PEG10	EIF2B5	ZEB1
1951	ERBB4	TEAD1	TINAGL1	TAZ
1952	GNGT2	PBX3	MAP3K20	ELF1
1953	GTF2H1	TEAD3	NRXN2	SERPING1
1954	GNG11	GBA	SAV1	MASP2
1955	HOMER2	ERBIN	CLNS1A	CUL1
1956	LCP2	PSMD3	NUP35	PKIA
1957	RASD2	RAC2	UBXN1	UCP2
1958	CD28	ETV4	PLD1	HTR3A
1959	IL3RA	ST13	SNX17	ALDH2
1960	HOMER3	DDX20	CDH2	NSFL1C
1961	OGT	PIKFYVE	INSL5	PLIN3
1962	GNG8	PRPF6	NAT2	PRKAR1B
1963	INSRR	DRAP1	KIF23	RETSAT
1964	GNB2	LPAR4	DCHS1	ANXA1
1965	KBTBD2	ACD	HAUS7	SEC23IP
1966	MRAS	COX1	CD34	TIGAR
1967	GAB2	UTF1	WDR13	COLEC12
1968	VAV1	BCOR	STAG1	EXOSC10
1969	GNG12	ARPC1B	CAMKK1	FABP1
1970	APPL1	FOXO6	TMED10	HGH1
1971	GNGT1	MYC	STX11	CDYL
1972	FLT3	FRS3	STX2	LPIN1
1973	ZAP70	USP24	DSC2	GPC6
1974	TIAM1	CDH8	ADAM33	ATF1
1975	GNB3	FMR1	PARVA	ADPGK
1976	ARHGAP1	ELOB	PEX5	PGAP1
1977	GNB5	CDT1	AZU1	GMCL1
1978	IRS4	PLXNA2	C1orf122	HMGA2
1979	TAF1	MCF2L	TANGO2	GLI3
1980	ELP3	BSG	NME3	UBE2I
1981	DHTKD1	PDLIM5	WDR6	NF2
1982	APIP	MPRIP	PEX7	ATF4
1983	DUSP4	ABCF2	PEX13	IRF7
1984	CHMP1B	LRWD1	DSG2	POU3F3
1985	CLUH	LSM12	CNTROB	HMGB1
1986	PAXIP1	ABCA1	DNM1	USP28
1987	EPHA1	IQGAP3	ERH	IQGAP1
1988	NDUFS6	GMDS	SH3GL1	SMURF2
1989	ZBTB43	SFXN2	ADGRA3	TCF4
1990	CSNK2A1	EEF1G	ZXDC	TERF2IP
1991	IGF1	S100A9	ADAM15	B4GALT3
1992	MICA	KDR	NRROS	IRF1
1993	DNMT1	MLLT6	ARG2	STK25
1994	TPCN2	DYNLT1	SESTD1	MEN1
1995	UBR3	MTTP	SCOC	RUNX3
1996	VTA1	MSH3	CTSG	HNF1A
1997	VEGFA	NDFIP1	ADPGK	MCM2
1998	DLD	WBP1	TMPRSS3	PARD3
[truncated: 5,144 more rows]
