# Supplementary material for: A Systems Biological Approach to Understanding the Mechanisms Underlying the Therapeutic Potential of Red Ginseng Supplements against Metabolic Diseases
Source: Molecules. 2020 Apr 23;25(8):1967. doi: 10.3390/molecules25081967 (PMC7221703; doi:10.3390/molecules25081967)
Supplement: Supplementary file 1 [file molecules-25-01967-s001.zip › Supplementary table 7.xlsx]

## Sheet: Sheet1
Supplementary Table 7. Gene targets of red ginseng for treating metabolic diseases.
No.	menopausal women’s symptoms	blood circulation	diabetes mellitus	hyperlipidemia
1	IL1B	ESR1	MAPK9	MAPK9
2	RELA	IRAK1	PLCG1	PLCG1
3	FOS	FOS	BACE1	IRAK4
4	JUN	NFKB1	MAP2	CASP12
5	ESR1	AR	IRAK4
6	CDK2	TP53	SLC5A7
7	HIF1A	PPARG	CASP12
8	SREBF1	KCNE1	HSPA7
9	ITGA4	JUN
10	ATR	APP
11	TP53	RELA
12	NOS2	CREB1
13	APP	TNF
14	MTOR	HSF1
15	VCAM1	IKBKB
16	HSPA5	HSPD1
17	CRP	CHUK
18	PCK1	SOD1
19	CREB1	GSK3B
20	NFATC1	CDKN1A
21	PPARG	IRS1
22	CLDN1	PCK1
23	NFKB1	SCD
24	AR	NFE2L2
25	STAT6	AKT1
26	IL6	HSPA5
27	PGR	ITGA4
28	IFNG	HSPB1
29	IL4	MAPK1
30	IL10	SIRT1
31	PPARA	PARP1
32	MIR23A	MAPK3
33	NR3C1	GSN
34	MAPK1	HIF1A
35	MAPK3	ANXA5
36	SIRT1	BACE1
37	LRPPRC	FOXO3
38	PLCG1	CHEK1
39	CDKN1A	ALB
40	FOXO3	STAT6
41	AKT1	HSPA9
42	RB1	PGR
43	IRGM	APOA1
44	NR1I2	LRPPRC
45	CASP12	PPARA
46	MIR122	RB1
47	ALB	NFATC1
48	PRKCD	CDK2
49	CASP8	NR3C1
50	PARP1	SREBF1
51	CHEK1	RPS6KB1
52	MPO	CCND1
53	ARG1	NR0B2
54	ITGAM	FAS
55	HSPD1	MYL9
56	TFF1	STK11
57	MAPK9	OCLN
58	HSF1	ICAM1
59	ITGB1	IL6
60	TNF	IFNG
61	HSPA1B	EGF
62	HSPB1	IL4
63	RPS6	IL10
64	HSPA9	MAPK8
65	APOA1	MAPK9
66	NQO1	NOS2
67	GSK3B	MIR23A
68	IKBKB	NOS3
69	CHUK	ID2
70	MET	ID1
71	TLR4	CCNE1
72	NGFR	CASP8
73	MAPK8	ITGB2
74	POMC	MIR122
75	EGF	ITGB1
76	GSN	PDGFB
77	PRKAA1	GABRB1
78	ANXA5	BAX
79	ADAM10	BAD
80	MCL1	BCL2
81	SELE	MCL1
82	ITGAL	CASP1
83	MMP3	NGFR
84	ICAM1	TLR4
85	TJP1	MET
86	IGF1	CASP3
87	NGF	MTOR
88	ABCC1	MYLK
89	MAP2	ABCC2
90	KCNH2	VCAM1
91	PDGFB	PTGS2
92	GSR	SLC2A4
93	BDNF	PRKAA1
94	NFE2L2	IGF1
95	RPS6KB1	CASP12
96	NFKBIA	MAFF
97	IL1A	NQO1
98	CCND1	NFKBIA
99	IRAK1	KCNH2
100	SOCS3	PTGS1
101	IRS1	ABCC1
102	STK11	SLC22A9
103	ITGB2	PLCG1
104	PTGS1	ATR
105	BAD	TJP1
106	BCL2	SP1
107	CASP3	EGFR
108	MAFF	SMAD2
109	ID2	TGFB1
110	OCLN	MMP2
111	BSCL2	SNAI1
112	GABRA1	KLK3
113	IRAK4	BIRC5
114	LPL	CDH1
115	CYCS	ESR2
116	BAX	ILK
117	GCLC	MIR20A
118	MMP1	FN1
119	CYP2E1	PSEN1
120	CYP3A4	TNFRSF1A
121	FAS	APOE
122	SOD1	IDE
123	CASP1	IL15
124	CXCL2	IL2
125	BACE1	RUNX2
126	GABRB1	BID
127	CYP1A1	ROCK1
128	TOP1	PPP1R12A
129	EGFR	GRIN2B
130	SP1	GRIN1
131	SMAD2	CEBPA
132	MMP2	CPT1A
133	SNAI1	HMGCR
134	CDH1	MAPK14
135	TGFB1	PIK3R1
136	BIRC5	FASN
137	SLC6A3	PCNA
138	SLC6A2	CYBB
139	KLK3	AHR
140	NTRK2	KIF11
141	VIM	PPARGC1A
142	FN1	CRTC2
143	ILK
144	CLDN5
145	IL15
146	IL2
147	MIR20A
148	ESR2
149	ITGA3
150	PSEN1
151	SERPINE1
152	TNFRSF1A
153	ROCK1
154	RUNX2
155	IDE
156	PPP1R12A
157	APOE
158	BID
159	PLAT
160	CEBPA
161	MAPK14
162	PIK3R1
163	FASN
164	CPT1A
165	PCNA
166	AHR
167	KIF11
168	CRTC2
169	PPARGC1A
